# Supplementary material for: Campylobacter jejuni and Campylobacter coli autotransporter genes exhibit lineage-associated distribution and decay
Source: BMC Genomics. 2020 Apr 19;21:314. doi: 10.1186/s12864-020-6704-z (PMC7168839; doi:10.1186/s12864-020-6704-z)
Supplement: Supplementary file 1 — Additional file 1. Table of C. jejuni and C. coli genomes used in this study showing Genbank accession numbers, capC/capD presence or absence and intact or inactivation status. [file 12864_2020_6704_MOESM1_ESM.xlsx]

## Sheet: C. coli
order tree	Number	Strain	PubMLST ID	Genbank	Source	MLST CC	MLST ST	Clade	CapC1	CapC2	CapC3	CapC4	CapD3	capC G-tract length
1133	C0015	Campylobacter coli 2548	35249	AIML01	agriculture	none	1167	Clade 1a (ST-828)	absent	absent	absent	capC4 inactivated	absent	10
1223	C0016	Campylobacter coli 2553	35250	AIMM01	agriculture	0828	825	Clade 1a (ST-828)	absent	absent	absent	capC4 inactivated	absent	10
1135	C0020	Campylobacter coli 2692	35254	AIMQ01	agriculture	0828	860	Clade 1a (ST-828)	absent	absent	absent	capC4 inactivated	absent	10
1215	C0028	Campylobacter coli 80352	35257	AIMT01	agriculture	0828	1017	Clade 1a (ST-828)	absent	absent	absent	capC4 inactivated	absent	9
526	C0043	Campylobacter coli LMG-23341	35274	AINN01	clinical	0828	855	Clade 1a (ST-828)	absent	absent	absent	capC4 inactivated	absent	9
527	C0044	Campylobacter coli LMG-23342	35275	AINO01	clinical	0828	855	Clade 1a (ST-828)	absent	absent	absent	capC4 inactivated	absent	9
1218	C0050	Campylobacter coli RM2228	N/A	AAFL01	agriculture	none	N/A	Clade 1a (ST-828)	absent	absent	absent	capC4 inactivated	absent	10
1072	C0098	Campylobacter coli OXC6442	16236	N/A	clinical	none	5736	Clade 1a (ST-828)	absent	absent	absent	capC4 inactivated	absent	7
1073	C0099	Campylobacter coli OXC6443	16237	N/A	clinical	none	5736	Clade 1a (ST-828)	absent	absent	absent	capC4 inactivated	absent	7
933	C0111	Campylobacter coli OXC6601	16352	N/A	clinical	0828	1614	Clade 1a (ST-828)	absent	absent	absent	capC4 inactivated	absent	10
1307	C0134	Campylobacter coli OXC6984	21157	N/A	clinical	0828	1055	Clade 1a (ST-828)	absent	absent	absent	capC4 inactivated	absent	9
1303	C0135	Campylobacter coli OXC6987	21160	N/A	clinical	0828	825	Clade 1a (ST-828)	absent	absent	absent	capC4 inactivated	absent	9
592	C0146	Campylobacter coli OXC5172	21310	N/A	clinical	0828	825	Clade 1a (ST-828)	absent	absent	absent	capC4 inactivated	absent	5+4
904	C0148	Campylobacter coli OXC5353	21331	N/A	clinical	0828	5149	Clade 1a (ST-828)	absent	absent	absent	capC4 inactivated	absent	9
580	C0162	Campylobacter coli OXC5763	21484	N/A	clinical	0828	825	Clade 1a (ST-828)	absent	absent	absent	capC4 inactivated	absent	5+4
586	C0167	Campylobacter coli OXC6873	21592	N/A	clinical	0828	5349	Clade 1a (ST-828)	absent	absent	absent	capC4 inactivated	absent	5+4
937	C0196	Campylobacter coli OXC7240	22730	N/A	clinical	0828	1614	Clade 1a (ST-828)	absent	absent	absent	capC4 inactivated	absent	9
185	C0206	Campylobacter coli OXC5837	23580	N/A	clinical	0828	827	Clade 1a (ST-828)	absent	absent	absent	capC4 inactivated	absent	9
588	C0210	Campylobacter coli OXC5855	23595	N/A	clinical	0828	825	Clade 1a (ST-828)	absent	absent	absent	capC4 inactivated	absent	10
186	C0215	Campylobacter coli OXC5923	23646	N/A	clinical	0828	827	Clade 1a (ST-828)	absent	absent	absent	capC4 inactivated	absent	9
1308	C0216	Campylobacter coli OXC7347	23887	N/A	clinical	0828	1055	Clade 1a (ST-828)	absent	absent	absent	capC4 inactivated	absent	10
596	C0222	Campylobacter coli OXC7429	23962	N/A	clinical	0828	825	Clade 1a (ST-828)	absent	absent	absent	capC4 inactivated	absent	5+4
590	C0226	Campylobacter coli OXC7453	23983	N/A	clinical	0828	825	Clade 1a (ST-828)	absent	absent	absent	capC4 inactivated	absent	5+4
150	C0233	Campylobacter coli OXC4580	24054	N/A	clinical	0828	827	Clade 1a (ST-828)	absent	absent	absent	capC4 inactivated	absent	8
594	C0236	Campylobacter coli OXC7522	24126	N/A	clinical	0828	825	Clade 1a (ST-828)	absent	absent	absent	capC4 inactivated	absent	5+4
187	C0293	Campylobacter coli OXC5146	24761	N/A	clinical	0828	827	Clade 1a (ST-828)	absent	absent	absent	capC4 inactivated	absent	9
1279	C0309	Campylobacter coli OXC7732	24971	N/A	clinical	none	1661	Clade 1a (ST-828)	absent	absent	absent	capC4 inactivated	absent	10
198	C0383	Campylobacter coli Dg9a	25969	N/A	animal (other)	0828	827	Clade 1a (ST-828)	absent	absent	absent	capC4 inactivated	absent	9
974	C0405	Campylobacter coli OXC8243	27943	N/A	clinical	0828	6984	Clade 1a (ST-828)	absent	absent	absent	capC4 inactivated	absent	11
975	C0406	Campylobacter coli OXC8244	27944	N/A	clinical	0828	6984	Clade 1a (ST-828)	absent	absent	absent	capC4 inactivated	absent	10
935	C0430	Campylobacter coli OXC8542	28732	N/A	clinical	0828	1614	Clade 1a (ST-828)	absent	absent	absent	capC4 inactivated	absent	10
936	C0432	Campylobacter coli OXC8550	28739	N/A	clinical	0828	1614	Clade 1a (ST-828)	absent	absent	absent	capC4 inactivated	absent	10
940	C0436	Campylobacter coli OXC8565	28904	N/A	clinical	0828	831	Clade 1a (ST-828)	absent	absent	absent	capC4 inactivated	absent	11
1282	C0447	Campylobacter coli OXC8688	29020	N/A	clinical	0828	1055	Clade 1a (ST-828)	absent	absent	absent	capC4 inactivated	absent	9
1283	C0452	Campylobacter coli OXC8705	29034	N/A	clinical	0828	1055	Clade 1a (ST-828)	absent	absent	absent	capC4 inactivated	absent	9
589	C0477	Campylobacter coli OXC8860	30546	N/A	clinical	0828	825	Clade 1a (ST-828)	absent	absent	absent	capC4 inactivated	absent	11
1063	C0551	Campylobacter coli H152980427	34190	N/A	unknown	0828	1628	Clade 1a (ST-828)	absent	absent	absent	capC4 inactivated	absent	10
1216	C0611	Campylobacter coli CVM-N18323	N/A	JOUJ01	Food	0828	1017	Clade 1a (ST-828)	absent	absent	absent	capC4 inactivated	absent	10
1220	C0618	Campylobacter coli CVM-N3506	N/A	JOUR01	Food	0828	1017	Clade 1a (ST-828)	absent	absent	absent	capC4 inactivated	absent	8
1204	C0622	Campylobacter coli CVM-N4677	N/A	JOUV01	Food	0828	829	Clade 1a (ST-828)	absent	absent	absent	capC4 inactivated	absent	10
924	C0626	Campylobacter coli CVM-N7464	N/A	JOVA01	Food	0828	1055	Clade 1a (ST-828)	absent	absent	absent	capC4 inactivated	absent	9
1211	C0646	Campylobacter coli CVM-N46573F	N/A	LBDU01	agriculture	0828	1149	Clade 1a (ST-828)	absent	absent	absent	capC4 inactivated	absent	9
626	C0653	Campylobacter coli CVM-N51712	N/A	LBEB01	Food	0828	829	Clade 1a (ST-828)	absent	absent	absent	capC4 inactivated	absent	9
1212	C0677	Campylobacter coli 11601	50037	N/A	agriculture	0828	1149	Clade 1a (ST-828)	absent	absent	absent	capC4 inactivated	absent	9
1276	C0846	Campylobacter coli NWC205	47313	N/A	clinical	0828	3236	Clade 1a (ST-828)	absent	absent	absent	capC4 inactivated	absent	10
578	C0870	Campylobacter coli OXC10006	43610	N/A	clinical	0828	825	Clade 1a (ST-828)	absent	absent	absent	capC4 inactivated	absent	5+4
977	C0947	Campylobacter coli OXC9301	30974	N/A	clinical	0828	1625	Clade 1a (ST-828)	absent	absent	absent	capC4 inactivated	absent	9
575	C0962	Campylobacter coli OXC9439	31258	N/A	clinical	0828	1773	Clade 1a (ST-828)	absent	absent	absent	capC4 inactivated	absent	5+4
576	C0975	Campylobacter coli OXC9675	31494	N/A	clinical	0828	1773	Clade 1a (ST-828)	absent	absent	absent	capC4 inactivated	absent	5+4
934	C1187	Campylobacter coli SS-2295	44094	FBDS01	agriculture	0828	1614	Clade 1a (ST-828)	absent	absent	absent	capC4 inactivated	absent	9
1302	C1412	Campylobacter coli EC3444	44329	FBMO01	agriculture	0828	830	Clade 1a (ST-828)	absent	absent	absent	capC4 inactivated	absent	9
1027	C1461	Campylobacter coli H074360315	44378	FBOX01	clinical	0828	872	Clade 1a (ST-828)	absent	absent	absent	capC4 inactivated	absent	7
572	C1476	Campylobacter coli H054000445	44393	FBPB01	environmental	0828	825	Clade 1a (ST-828)	absent	absent	absent	capC4 inactivated	absent	5+4
504	C0008	Campylobacter coli 15-537360	32298	CP006702	clinical	0828	855	Clade 1a (ST-828)	absent	absent	absent	capC4 complete	absent	10
919	C0014	Campylobacter coli 20204	35270	AINH01	clinical	0828	1585	Clade 1a (ST-828)	absent	absent	absent	capC4 complete	absent	10
1098	C0017	Campylobacter coli 2680	35251	AIMN01	agriculture	0828	3872	Clade 1a (ST-828)	absent	absent	absent	capC4 complete	absent	10
957	C0018	Campylobacter coli 2685	35252	AIMO01	agriculture	0828	1082	Clade 1a (ST-828)	absent	absent	absent	capC4 complete	absent	9
783	C0024	Campylobacter coli 59-2	35266	AIND01	agriculture	0828	890	Clade 1a (ST-828)	absent	absent	absent	capC4 complete	absent	9
1099	C0030	Campylobacter coli 86119	35258	AIMU01	agriculture	0828	825	Clade 1a (ST-828)	absent	absent	absent	capC4 complete	absent	9
640	C0032	Campylobacter coli CVM-N29710	32237	CP004066	Food	none	N/A	Clade 1a (ST-828)	absent	absent	absent	capC4 complete	absent	9
631	C0033	Campylobacter coli CVM-N29716	N/A	ANMS01	Food	0828	829	Clade 1a (ST-828)	absent	absent	absent	capC4 complete	absent	9
1275	C0036	Campylobacter coli H8	35281	AINU01	clinical	0828	901	Clade 1a (ST-828)	absent	absent	absent	capC4 complete	absent	9
1296	C0041	Campylobacter coli K7	N/A	AYKO01	clinical	0828	860	Clade 1a (ST-828)	absent	absent	absent	capC4 complete	absent	9
909	C0042	Campylobacter coli LMG-23336	35273	AINM01	clinical	0828	3868	Clade 1a (ST-828)	absent	absent	absent	capC4 complete	absent	9
1277	C0045	Campylobacter coli LMG-23344	35276	AINP01	clinical	0828	1586	Clade 1a (ST-828)	absent	absent	absent	capC4 complete	absent	9
813	C0053	Campylobacter coli Z156	35284	AINX01	agriculture	0828	854	Clade 1a (ST-828)	absent	absent	absent	capC4 complete	absent	10
584	C0063	Campylobacter coli H142240935	2678	N/A	clinical	0828	825	Clade 1a (ST-828)	absent	absent	absent	capC4 complete	absent	5+4
1002	C0070	Campylobacter coli OXC6253	16051	N/A	clinical	0828	829	Clade 1a (ST-828)	absent	absent	absent	capC4 complete	absent	10
1082	C0074	Campylobacter coli OXC6276	16073	N/A	clinical	0828	5733	Clade 1a (ST-828)	absent	absent	absent	capC4 complete	absent	10
1069	C0076	Campylobacter coli OXC6297	16094	N/A	clinical	0828	825	Clade 1a (ST-828)	absent	absent	absent	capC4 complete	absent	10
262	C0077	Campylobacter coli OXC6308	16105	N/A	clinical	0828	827	Clade 1a (ST-828)	absent	absent	absent	capC4 complete	absent	9
962	C0078	Campylobacter coli OXC6309	16106	N/A	clinical	0828	5734	Clade 1a (ST-828)	absent	absent	absent	capC4 complete	absent	10
263	C0079	Campylobacter coli OXC6312	16109	N/A	clinical	0828	827	Clade 1a (ST-828)	absent	absent	absent	capC4 complete	absent	10
988	C0081	Campylobacter coli OXC6338	16135	N/A	clinical	0828	1628	Clade 1a (ST-828)	absent	absent	absent	capC4 complete	absent	10
718	C0082	Campylobacter coli OXC6343	16140	N/A	clinical	0828	962	Clade 1a (ST-828)	absent	absent	absent	capC4 complete	absent	10
960	C0083	Campylobacter coli OXC6371	16168	N/A	clinical	0828	5734	Clade 1a (ST-828)	absent	absent	absent	capC4 complete	absent	10
1241	C0084	Campylobacter coli OXC6372	16169	N/A	clinical	0828	4425	Clade 1a (ST-828)	absent	absent	absent	capC4 complete	absent	10
961	C0085	Campylobacter coli OXC6376	16173	N/A	clinical	0828	5734	Clade 1a (ST-828)	absent	absent	absent	capC4 complete	absent	10
1242	C0086	Campylobacter coli OXC6378	16175	N/A	clinical	0828	4425	Clade 1a (ST-828)	absent	absent	absent	capC4 complete	absent	9
746	C0087	Campylobacter coli OXC6380	16177	N/A	clinical	0828	5735	Clade 1a (ST-828)	absent	absent	absent	capC4 complete	absent	9
989	C0088	Campylobacter coli OXC6385	16182	N/A	clinical	0828	1628	Clade 1a (ST-828)	absent	absent	absent	capC4 complete	absent	10
1004	C0089	Campylobacter coli OXC6386	16183	N/A	clinical	0828	829	Clade 1a (ST-828)	absent	absent	absent	capC4 complete	absent	9
723	C0091	Campylobacter coli OXC6400	16195	N/A	clinical	0828	825	Clade 1a (ST-828)	absent	absent	absent	capC4 complete	absent	10
662	C0092	Campylobacter coli OXC6416	16211	N/A	clinical	0828	1145	Clade 1a (ST-828)	absent	absent	absent	capC4 complete	absent	9
688	C0093	Campylobacter coli OXC6424	16219	N/A	clinical	0828	825	Clade 1a (ST-828)	absent	absent	absent	capC4 complete	absent	10
182	C0100	Campylobacter coli OXC6447	16240	N/A	clinical	0828	827	Clade 1a (ST-828)	absent	absent	absent	capC4 complete	absent	10
910	C0101	Campylobacter coli OXC6460	16252	N/A	clinical	0828	1541	Clade 1a (ST-828)	absent	absent	absent	capC4 complete	absent	9
264	C0102	Campylobacter coli OXC6471	16263	N/A	clinical	0828	827	Clade 1a (ST-828)	absent	absent	absent	capC4 complete	absent	9
265	C0103	Campylobacter coli OXC6472	16264	N/A	clinical	0828	827	Clade 1a (ST-828)	absent	absent	absent	capC4 complete	absent	9
234	C0104	Campylobacter coli OXC6474	16266	N/A	clinical	0828	827	Clade 1a (ST-828)	absent	absent	absent	capC4 complete	absent	10
1278	C0105	Campylobacter coli OXC6476	16268	N/A	clinical	0828	860	Clade 1a (ST-828)	absent	absent	absent	capC4 complete	absent	9
911	C0109	Campylobacter coli OXC6537	16329	N/A	clinical	0828	1541	Clade 1a (ST-828)	absent	absent	absent	capC4 complete	absent	9
505	C0110	Campylobacter coli OXC6597	16348	N/A	clinical	0828	855	Clade 1a (ST-828)	absent	absent	absent	capC4 complete	absent	9
663	C0112	Campylobacter coli OXC6630	16379	N/A	clinical	0828	1145	Clade 1a (ST-828)	absent	absent	absent	capC4 complete	absent	9
941	C0113	Campylobacter coli OXC6651	18208	N/A	clinical	0828	1181	Clade 1a (ST-828)	absent	absent	absent	capC4 complete	absent	10
696	C0115	Campylobacter coli OXC6684	18241	N/A	clinical	0828	962	Clade 1a (ST-828)	absent	absent	absent	capC4 complete	absent	10
397	C0116	Campylobacter coli OXC6685	18242	N/A	clinical	0828	827	Clade 1a (ST-828)	absent	absent	absent	capC4 complete	absent	9
525	C0117	Campylobacter coli OXC6705	18262	N/A	clinical	0828	1957	Clade 1a (ST-828)	absent	absent	absent	capC4 complete	absent	9
520	C0121	Campylobacter coli OXC6738	18295	N/A	clinical	0828	2273	Clade 1a (ST-828)	absent	absent	absent	capC4 complete	absent	9
235	C0123	Campylobacter coli OXC6761	18318	N/A	clinical	0828	827	Clade 1a (ST-828)	absent	absent	absent	capC4 complete	absent	10
1036	C0124	Campylobacter coli OXC6762	18319	N/A	clinical	none	5814	Clade 1a (ST-828)	absent	absent	absent	capC4 complete	absent	8
435	C0126	Campylobacter coli OXC6785	18342	N/A	clinical	0828	827	Clade 1a (ST-828)	absent	absent	absent	capC4 complete	absent	9
697	C0128	Campylobacter coli OXC6817	18374	N/A	clinical	0828	962	Clade 1a (ST-828)	absent	absent	absent	capC4 complete	absent	9
568	C0130	Campylobacter coli OXC4766	18459	N/A	clinical	0828	825	Clade 1a (ST-828)	absent	absent	absent	capC4 complete	absent	9
398	C0131	Campylobacter coli OXC6933	21107	N/A	clinical	0828	827	Clade 1a (ST-828)	absent	absent	absent	capC4 complete	absent	8
521	C0133	Campylobacter coli OXC6962	21136	N/A	clinical	0828	2273	Clade 1a (ST-828)	absent	absent	absent	capC4 complete	absent	10
178	C0136	Campylobacter coli OXC6996	21167	N/A	clinical	0828	827	Clade 1a (ST-828)	absent	absent	absent	capC4 complete	absent	7
490	C0139	Campylobacter coli OXC6576R	21181	N/A	clinical	0828	855	Clade 1a (ST-828)	absent	absent	absent	capC4 complete	absent	10
1225	C0140	Campylobacter coli OXC7110	21192	N/A	clinical	0828	1191	Clade 1a (ST-828)	absent	absent	absent	capC4 complete	absent	9
145	C0141	Campylobacter coli OXC7124	21206	N/A	clinical	0828	827	Clade 1a (ST-828)	absent	absent	absent	capC4 complete	absent	9
670	C0143	Campylobacter coli OXC7131	21212	N/A	clinical	0828	828	Clade 1a (ST-828)	absent	absent	absent	capC4 complete	absent	9
180	C0145	Campylobacter coli OXC7164	21245	N/A	clinical	0828	827	Clade 1a (ST-828)	absent	absent	absent	capC4 complete	absent	9
402	C0147	Campylobacter coli OXC5348	21328	N/A	clinical	0828	827	Clade 1a (ST-828)	absent	absent	absent	capC4 complete	absent	10
229	C0149	Campylobacter coli OXC5363	21334	N/A	clinical	0828	827	Clade 1a (ST-828)	absent	absent	absent	capC4 complete	absent	9
221	C0150	Campylobacter coli OXC5370	21337	N/A	clinical	0828	827	Clade 1a (ST-828)	absent	absent	absent	capC4 complete	absent	10
1033	C0152	Campylobacter coli OXC5391	21351	N/A	clinical	none	2195	Clade 1a (ST-828)	absent	absent	absent	capC4 complete	absent	9
1129	C0154	Campylobacter coli OXC5473	21405	N/A	clinical	0828	6131	Clade 1a (ST-828)	absent	absent	absent	capC4 complete	absent	10
888	C0157	Campylobacter coli OXC5685	21429	N/A	clinical	0828	1578	Clade 1a (ST-828)	absent	absent	absent	capC4 complete	absent	9
144	C0158	Campylobacter coli OXC5688	21431	N/A	clinical	0828	827	Clade 1a (ST-828)	absent	absent	absent	capC4 complete	absent	10
671	C0159	Campylobacter coli OXC5705	21443	N/A	clinical	0828	872	Clade 1a (ST-828)	absent	absent	absent	capC4 complete	absent	10
193	C0160	Campylobacter coli OXC5723	21455	N/A	clinical	0828	827	Clade 1a (ST-828)	absent	absent	absent	capC4 complete	absent	9
686	C0161	Campylobacter coli OXC5742	21469	N/A	clinical	0828	872	Clade 1a (ST-828)	absent	absent	absent	capC4 complete	absent	10
1149	C0164	Campylobacter coli OXC5773	21493	N/A	clinical	0828	828	Clade 1a (ST-828)	absent	absent	absent	capC4 complete	absent	9
738	C0165	Campylobacter coli OXC6847	21566	N/A	clinical	0828	829	Clade 1a (ST-828)	absent	absent	absent	capC4 complete	absent	11
736	C0166	Campylobacter coli OXC6864	21583	N/A	clinical	0828	829	Clade 1a (ST-828)	absent	absent	absent	capC4 complete	absent	11
170	C0168	Campylobacter coli OXC6901	22096	N/A	clinical	0828	827	Clade 1a (ST-828)	absent	absent	absent	capC4 complete	absent	7
175	C0169	Campylobacter coli OXC6920	22115	N/A	clinical	0828	827	Clade 1a (ST-828)	absent	absent	absent	capC4 complete	absent	9
1325	C0170	Campylobacter coli OXC4611	22130	N/A	clinical	0828	6233	Clade 1a (ST-828)	absent	absent	absent	capC4 complete	absent	11
160	C0171	Campylobacter coli OXC4814	22150	N/A	clinical	0828	827	Clade 1a (ST-828)	absent	absent	absent	capC4 complete	absent	10
1003	C0172	Campylobacter coli OXC4825	22154	N/A	clinical	0828	829	Clade 1a (ST-828)	absent	absent	absent	capC4 complete	absent	9
219	C0174	Campylobacter coli OXC4860	22172	N/A	clinical	0828	827	Clade 1a (ST-828)	absent	absent	absent	capC4 complete	absent	9
599	C0177	Campylobacter coli OXC7054	22239	N/A	clinical	0828	825	Clade 1a (ST-828)	absent	absent	absent	capC4 complete	absent	9
168	C0178	Campylobacter coli OXC7070	22254	N/A	clinical	0828	827	Clade 1a (ST-828)	absent	absent	absent	capC4 complete	absent	9
600	C0179	Campylobacter coli OXC7082	22266	N/A	clinical	0828	825	Clade 1a (ST-828)	absent	absent	absent	capC4 complete	absent	9
509	C0180	Campylobacter coli OXC7083	22267	N/A	clinical	0828	855	Clade 1a (ST-828)	absent	absent	absent	capC4 complete	absent	10
151	C0181	Campylobacter coli OXC7097	22279	N/A	clinical	0828	827	Clade 1a (ST-828)	absent	absent	absent	capC4 complete	absent	9
1266	C0185	Campylobacter coli OXC7259	22300	N/A	clinical	0828	4425	Clade 1a (ST-828)	absent	absent	absent	capC4 complete	absent	10
162	C0186	Campylobacter coli OXC7272	22313	N/A	clinical	0828	827	Clade 1a (ST-828)	absent	absent	absent	capC4 complete	absent	9
163	C0187	Campylobacter coli OXC7301	22342	N/A	clinical	0828	827	Clade 1a (ST-828)	absent	absent	absent	capC4 complete	absent	10
149	C0188	Campylobacter coli OXC7321	22360	N/A	clinical	0828	827	Clade 1a (ST-828)	absent	absent	absent	capC4 complete	absent	9
1250	C0189	Campylobacter coli OXC7177	22668	N/A	clinical	0828	4425	Clade 1a (ST-828)	absent	absent	absent	capC4 complete	absent	9
177	C0190	Campylobacter coli OXC7199	22690	N/A	clinical	0828	827	Clade 1a (ST-828)	absent	absent	absent	capC4 complete	absent	10
551	C0192	Campylobacter coli OXC7213	22704	N/A	clinical	0828	825	Clade 1a (ST-828)	absent	absent	absent	capC4 complete	absent	10
411	C0195	Campylobacter coli OXC7238	22728	N/A	clinical	0828	827	Clade 1a (ST-828)	absent	absent	absent	capC4 complete	absent	10
519	C0197	Campylobacter coli OXC5482	23492	N/A	clinical	0828	2273	Clade 1a (ST-828)	absent	absent	absent	capC4 complete	absent	9
501	C0200	Campylobacter coli OXC5629	23515	N/A	clinical	0828	855	Clade 1a (ST-828)	absent	absent	absent	capC4 complete	absent	10
912	C0201	Campylobacter coli OXC5635	23521	N/A	clinical	0828	1541	Clade 1a (ST-828)	absent	absent	absent	capC4 complete	absent	9
679	C0202	Campylobacter coli OXC5796	23546	N/A	clinical	0828	872	Clade 1a (ST-828)	absent	absent	absent	capC4 complete	absent	10
1306	C0204	Campylobacter coli OXC5827	23574	N/A	clinical	0828	860	Clade 1a (ST-828)	absent	absent	absent	capC4 complete	absent	9
1226	C0205	Campylobacter coli OXC5831	23577	N/A	clinical	0828	1191	Clade 1a (ST-828)	absent	absent	absent	capC4 complete	absent	9
938	C0207	Campylobacter coli OXC5842	23585	N/A	clinical	0828	2178	Clade 1a (ST-828)	absent	absent	absent	capC4 complete	absent	9
1301	C0208	Campylobacter coli OXC5849	23591	N/A	clinical	0828	830	Clade 1a (ST-828)	absent	absent	absent	capC4 complete	absent	9
1298	C0211	Campylobacter coli OXC5856	23596	N/A	clinical	0828	830	Clade 1a (ST-828)	absent	absent	absent	capC4 complete	absent	9
1227	C0212	Campylobacter coli OXC5864	23602	N/A	clinical	0828	1191	Clade 1a (ST-828)	absent	absent	absent	capC4 complete	absent	9
1256	C0213	Campylobacter coli OXC5870	23606	N/A	clinical	0828	4425	Clade 1a (ST-828)	absent	absent	absent	capC4 complete	absent	10
194	C0214	Campylobacter coli OXC5922	23645	N/A	clinical	0828	827	Clade 1a (ST-828)	absent	absent	absent	capC4 complete	absent	10
986	C0218	Campylobacter coli OXC7382	23920	N/A	clinical	0828	1628	Clade 1a (ST-828)	absent	absent	absent	capC4 complete	absent	9
437	C0219	Campylobacter coli OXC7394	23932	N/A	clinical	0828	827	Clade 1a (ST-828)	absent	absent	absent	capC4 complete	absent	9
438	C0220	Campylobacter coli OXC7402	23938	N/A	clinical	0828	827	Clade 1a (ST-828)	absent	absent	absent	capC4 complete	absent	9
987	C0224	Campylobacter coli OXC7444	23975	N/A	clinical	0828	1628	Clade 1a (ST-828)	absent	absent	absent	capC4 complete	absent	10
1083	C0227	Campylobacter coli OXC7457	23987	N/A	clinical	none	6703	Clade 1a (ST-828)	absent	absent	absent	capC4 complete	absent	9
880	C0228	Campylobacter coli OXC7474	24003	N/A	clinical	0828	6755	Clade 1a (ST-828)	absent	absent	absent	capC4 complete	absent	9
597	C0230	Campylobacter coli OXC7495	24023	N/A	clinical	0828	825	Clade 1a (ST-828)	absent	absent	absent	capC4 complete	absent	5+4
906	C0232	Campylobacter coli OXC4571	24048	N/A	clinical	0828	825	Clade 1a (ST-828)	absent	absent	absent	capC4 complete	absent	8
1326	C0234	Campylobacter coli OXC4617	24072	N/A	clinical	0828	6233	Clade 1a (ST-828)	absent	absent	absent	capC4 complete	absent	11
958	C0243	Campylobacter coli F79015	24254	N/A	clinical	0828	867	Clade 1a (ST-828)	absent	absent	absent	capC4 complete	absent	8
959	C0246	Campylobacter coli C138	24258	N/A	agriculture	0828	867	Clade 1a (ST-828)	absent	absent	absent	capC4 complete	absent	9
396	C0263	Campylobacter coli ARI-1231-R	24326	N/A	unknown	0828	827	Clade 1a (ST-828)	absent	absent	absent	capC4 complete	absent	10
1074	C0265	Campylobacter coli UKZN016-R	24347	N/A	unknown	none	6465	Clade 1a (ST-828)	absent	absent	absent	capC4 complete	absent	10
1268	C0266	Campylobacter coli OXC4892	24458	N/A	clinical	0828	4425	Clade 1a (ST-828)	absent	absent	absent	capC4 complete	absent	10
513	C0268	Campylobacter coli OXC7542	24483	N/A	clinical	0828	3016	Clade 1a (ST-828)	absent	absent	absent	capC4 complete	absent	10
1087	C0269	Campylobacter coli OXC7553	24491	N/A	clinical	none	6757	Clade 1a (ST-828)	absent	absent	absent	capC4 complete	absent	9
507	C0272	Campylobacter coli OXC7575	24512	N/A	clinical	0828	855	Clade 1a (ST-828)	absent	absent	absent	capC4 complete	absent	10
552	C0273	Campylobacter coli OXC7580	24516	N/A	clinical	0828	825	Clade 1a (ST-828)	absent	absent	absent	capC4 complete	absent	9
678	C0274	Campylobacter coli OXC7593	24525	N/A	clinical	0828	872	Clade 1a (ST-828)	absent	absent	absent	capC4 complete	absent	9
643	C0275	Campylobacter coli OXC7598	24530	N/A	clinical	0828	872	Clade 1a (ST-828)	absent	absent	absent	capC4 complete	absent	11
1280	C0278	Campylobacter coli OXC7615	24544	N/A	clinical	none	6760	Clade 1a (ST-828)	absent	absent	absent	capC4 complete	absent	10
181	C0279	Campylobacter coli OXC7618	24547	N/A	clinical	0828	827	Clade 1a (ST-828)	absent	absent	absent	capC4 complete	absent	9
881	C0280	Campylobacter coli OXC7622	24551	N/A	clinical	0828	829	Clade 1a (ST-828)	absent	absent	absent	capC4 complete	absent	8
1251	C0281	Campylobacter coli OXC7623	24552	N/A	clinical	0828	4425	Clade 1a (ST-828)	absent	absent	absent	capC4 complete	absent	10
930	C0282	Campylobacter coli OXC7629	24558	N/A	clinical	0828	6706	Clade 1a (ST-828)	absent	absent	absent	capC4 complete	absent	9
900	C0284	Campylobacter coli OXC7773	24581	N/A	clinical	0828	825	Clade 1a (ST-828)	absent	absent	absent	capC4 complete	absent	10
156	C0286	Campylobacter coli OXC7806	24604	N/A	clinical	0828	827	Clade 1a (ST-828)	absent	absent	absent	capC4 complete	absent	9
1238	C0287	Campylobacter coli OXC7823	24620	N/A	clinical	0828	4425	Clade 1a (ST-828)	absent	absent	absent	capC4 complete	absent	10
571	C0289	Campylobacter coli OXC7832	24629	N/A	clinical	0828	825	Clade 1a (ST-828)	absent	absent	absent	capC4 complete	absent	5+4
1284	C0290	Campylobacter coli OXC7840	24637	N/A	clinical	0828	828	Clade 1a (ST-828)	absent	absent	absent	capC4 complete	absent	10
708	C0291	Campylobacter coli OXC7842	24639	N/A	clinical	0828	962	Clade 1a (ST-828)	absent	absent	absent	capC4 complete	absent	10
391	C0292	Campylobacter coli OXC4968	24659	N/A	clinical	0828	5164	Clade 1a (ST-828)	absent	absent	absent	capC4 complete	absent	10
882	C0296	Campylobacter coli OXC5254	24832	N/A	clinical	0828	829	Clade 1a (ST-828)	absent	absent	absent	capC4 complete	absent	9
939	C0299	Campylobacter coli OXC7648	24905	N/A	clinical	0828	2178	Clade 1a (ST-828)	absent	absent	absent	capC4 complete	absent	9
389	C0303	Campylobacter coli OXC7687	24938	N/A	clinical	0828	827	Clade 1a (ST-828)	absent	absent	absent	capC4 complete	absent	10
408	C0305	Campylobacter coli OXC7701	24949	N/A	clinical	0828	827	Clade 1a (ST-828)	absent	absent	absent	capC4 complete	absent	9
157	C0307	Campylobacter coli OXC7706	24953	N/A	clinical	0828	827	Clade 1a (ST-828)	absent	absent	absent	capC4 complete	absent	10
561	C0308	Campylobacter coli OXC7725	24966	N/A	clinical	0828	825	Clade 1a (ST-828)	absent	absent	absent	capC4 complete	absent	9
701	C0310	Campylobacter coli OXC7859	24994	N/A	clinical	0828	962	Clade 1a (ST-828)	absent	absent	absent	capC4 complete	absent	9
711	C0311	Campylobacter coli OXC7860	24995	N/A	clinical	0828	962	Clade 1a (ST-828)	absent	absent	absent	capC4 complete	absent	9
737	C0312	Campylobacter coli OXC7861	24996	N/A	clinical	0828	829	Clade 1a (ST-828)	absent	absent	absent	capC4 complete	absent	10
1240	C0313	Campylobacter coli OXC7862	24997	N/A	clinical	0828	4425	Clade 1a (ST-828)	absent	absent	absent	capC4 complete	absent	10
410	C0314	Campylobacter coli OXC7873	25008	N/A	clinical	0828	827	Clade 1a (ST-828)	absent	absent	absent	capC4 complete	absent	9
709	C0315	Campylobacter coli OXC7876	25011	N/A	clinical	0828	962	Clade 1a (ST-828)	absent	absent	absent	capC4 complete	absent	10
1243	C0316	Campylobacter coli OXC7883	25016	N/A	clinical	0828	4425	Clade 1a (ST-828)	absent	absent	absent	capC4 complete	absent	10
1252	C0318	Campylobacter coli OXC7907	25037	N/A	clinical	0828	4425	Clade 1a (ST-828)	absent	absent	absent	capC4 complete	absent	9
159	C0319	Campylobacter coli OXC7908	25038	N/A	clinical	0828	827	Clade 1a (ST-828)	absent	absent	absent	capC4 complete	absent	7
176	C0320	Campylobacter coli OXC7913	25043	N/A	clinical	0828	827	Clade 1a (ST-828)	absent	absent	absent	capC4 complete	absent	9
1253	C0321	Campylobacter coli OXC7920	25050	N/A	clinical	0828	4425	Clade 1a (ST-828)	absent	absent	absent	capC4 complete	absent	9
659	C0322	Campylobacter coli OXC7925	25054	N/A	clinical	0828	872	Clade 1a (ST-828)	absent	absent	absent	capC4 complete	absent	7
1299	C0323	Campylobacter coli OXC7933	25061	N/A	clinical	0828	860	Clade 1a (ST-828)	absent	absent	absent	capC4 complete	absent	9
1300	C0324	Campylobacter coli OXC7934	25062	N/A	clinical	0828	860	Clade 1a (ST-828)	absent	absent	absent	capC4 complete	absent	9
883	C0325	Campylobacter coli OXC7939	25064	N/A	clinical	0828	829	Clade 1a (ST-828)	absent	absent	absent	capC4 complete	absent	10
884	C0326	Campylobacter coli OXC7940	25065	N/A	clinical	0828	829	Clade 1a (ST-828)	absent	absent	absent	capC4 complete	absent	9
1254	C0327	Campylobacter coli OXC7943	25066	N/A	clinical	0828	4425	Clade 1a (ST-828)	absent	absent	absent	capC4 complete	absent	10
236	C0328	Campylobacter coli OXC7944	25067	N/A	clinical	0828	827	Clade 1a (ST-828)	absent	absent	absent	capC4 complete	absent	9
1288	C0330	Campylobacter coli BID1QH	25082	N/A	unknown	0828	6843	Clade 1a (ST-828)	absent	absent	absent	capC4 complete	absent	10
197	C0332	Campylobacter coli OXC7982	25396	N/A	clinical	0828	827	Clade 1a (ST-828)	absent	absent	absent	capC4 complete	absent	9
1239	C0335	Campylobacter coli OXC8003	25407	N/A	clinical	0828	4425	Clade 1a (ST-828)	absent	absent	absent	capC4 complete	absent	10
409	C0338	Campylobacter coli OXC7685	25465	N/A	clinical	0828	827	Clade 1a (ST-828)	absent	absent	absent	capC4 complete	absent	10
223	C0339	Campylobacter coli OXC7952	25477	N/A	clinical	0828	827	Clade 1a (ST-828)	absent	absent	absent	capC4 complete	absent	9
403	C0340	Campylobacter coli OXC8021	25495	N/A	clinical	0828	827	Clade 1a (ST-828)	absent	absent	absent	capC4 complete	absent	9
164	C0341	Campylobacter coli OXC8041	25506	N/A	clinical	0828	827	Clade 1a (ST-828)	absent	absent	absent	capC4 complete	absent	9
259	C0342	Campylobacter coli OXC8042	25507	N/A	clinical	0828	827	Clade 1a (ST-828)	absent	absent	absent	capC4 complete	absent	9
195	C0343	Campylobacter coli OXC8091	25524	N/A	clinical	0828	827	Clade 1a (ST-828)	absent	absent	absent	capC4 complete	absent	9
171	C0344	Campylobacter coli OXC8096	25525	N/A	clinical	0828	827	Clade 1a (ST-828)	absent	absent	absent	capC4 complete	absent	10
392	C0345	Campylobacter coli OXC8105	25531	N/A	clinical	0828	827	Clade 1a (ST-828)	absent	absent	absent	capC4 complete	absent	9
393	C0346	Campylobacter coli OXC8122	25540	N/A	clinical	0828	827	Clade 1a (ST-828)	absent	absent	absent	capC4 complete	absent	9
196	C0347	Campylobacter coli OXC8161	25542	N/A	clinical	0828	827	Clade 1a (ST-828)	absent	absent	absent	capC4 complete	absent	10
549	C0349	Campylobacter coli OXC7581	25553	N/A	clinical	0828	825	Clade 1a (ST-828)	absent	absent	absent	capC4 complete	absent	9
1244	C0351	Campylobacter coli OXC4959	25563	N/A	clinical	0828	4425	Clade 1a (ST-828)	absent	absent	absent	capC4 complete	absent	9
404	C0354	Campylobacter coli OXC8020	25587	N/A	clinical	0828	827	Clade 1a (ST-828)	absent	absent	absent	capC4 complete	absent	9
152	C0355	Campylobacter coli OXC8061	25603	N/A	clinical	0828	827	Clade 1a (ST-828)	absent	absent	absent	capC4 complete	absent	9
1232	C0356	Campylobacter coli OXC8067	25604	N/A	clinical	0828	855	Clade 1a (ST-828)	absent	absent	absent	capC4 complete	absent	8
191	C0357	Campylobacter coli OXC8071	25605	N/A	clinical	0828	827	Clade 1a (ST-828)	absent	absent	absent	capC4 complete	absent	9
155	C0359	Campylobacter coli OXC8108	25613	N/A	clinical	0828	827	Clade 1a (ST-828)	absent	absent	absent	capC4 complete	absent	9
581	C0362	Campylobacter coli OXC8142	25631	N/A	clinical	0828	825	Clade 1a (ST-828)	absent	absent	absent	capC4 complete	absent	5+4
1045	C0364	Campylobacter coli OXC8148	25636	N/A	clinical	0828	830	Clade 1a (ST-828)	absent	absent	absent	capC4 complete	absent	9
680	C0365	Campylobacter coli OXC8152	25638	N/A	clinical	0828	872	Clade 1a (ST-828)	absent	absent	absent	capC4 complete	absent	9
153	C0366	Campylobacter coli OXC8156	25639	N/A	clinical	0828	827	Clade 1a (ST-828)	absent	absent	absent	capC4 complete	absent	9
480	C0367	Campylobacter coli OXC8178	25643	N/A	clinical	0828	827	Clade 1a (ST-828)	absent	absent	absent	capC4 complete	absent	7
146	C0368	Campylobacter coli OXC8180	25644	N/A	clinical	0828	827	Clade 1a (ST-828)	absent	absent	absent	capC4 complete	absent	10
260	C0369	Campylobacter coli OXC7739	25651	N/A	clinical	0828	827	Clade 1a (ST-828)	absent	absent	absent	capC4 complete	absent	9
517	C0380	Campylobacter coli Dg64	25953	N/A	animal (other)	0828	2273	Clade 1a (ST-828)	absent	absent	absent	capC4 complete	absent	9
591	C0392	Campylobacter coli Dg106	26057	N/A	animal (other)	0828	1465	Clade 1a (ST-828)	absent	absent	absent	capC4 complete	absent	5+4
666	C0395	Campylobacter coli OXC7713	27865	N/A	clinical	0828	829	Clade 1a (ST-828)	absent	absent	absent	capC4 complete	absent	8
901	C0397	Campylobacter coli OXC7771	27881	N/A	clinical	0828	825	Clade 1a (ST-828)	absent	absent	absent	capC4 complete	absent	10
587	C0398	Campylobacter coli OXC8199	27904	N/A	clinical	0828	825	Clade 1a (ST-828)	absent	absent	absent	capC4 complete	absent	5+4
744	C0399	Campylobacter coli OXC8203	27908	N/A	clinical	0828	829	Clade 1a (ST-828)	absent	absent	absent	capC4 complete	absent	10
154	C0400	Campylobacter coli OXC8210	27915	N/A	clinical	0828	827	Clade 1a (ST-828)	absent	absent	absent	capC4 complete	absent	9
997	C0401	Campylobacter coli OXC8215	27918	N/A	clinical	0828	2483	Clade 1a (ST-828)	absent	absent	absent	capC4 complete	absent	9
401	C0402	Campylobacter coli OXC8219	27922	N/A	clinical	0828	827	Clade 1a (ST-828)	absent	absent	absent	capC4 complete	absent	9
220	C0403	Campylobacter coli OXC8224	27926	N/A	clinical	0828	827	Clade 1a (ST-828)	absent	absent	absent	capC4 complete	absent	9
602	C0404	Campylobacter coli OXC8240	27940	N/A	clinical	0828	825	Clade 1a (ST-828)	absent	absent	absent	capC4 complete	absent	9
742	C0407	Campylobacter coli OXC8248	27947	N/A	clinical	0828	829	Clade 1a (ST-828)	absent	absent	absent	capC4 complete	absent	10
441	C0408	Campylobacter coli OXC8261	27957	N/A	clinical	0828	827	Clade 1a (ST-828)	absent	absent	absent	capC4 complete	absent	9
932	C0409	Campylobacter coli OXC8272	27965	N/A	clinical	0828	832	Clade 1a (ST-828)	absent	absent	absent	capC4 complete	absent	10
898	C0413	Campylobacter coli OXC8340	28031	N/A	clinical	0828	4291	Clade 1a (ST-828)	absent	absent	absent	capC4 complete	absent	9
261	C0414	Campylobacter coli OXC8369	28055	N/A	clinical	0828	827	Clade 1a (ST-828)	absent	absent	absent	capC4 complete	absent	9
1150	C0415	Campylobacter coli OXC8392	28585	N/A	clinical	0828	4443	Clade 1a (ST-828)	absent	absent	absent	capC4 complete	absent	8
541	C0416	Campylobacter coli OXC8402	28594	N/A	clinical	0828	825	Clade 1a (ST-828)	absent	absent	absent	capC4 complete	absent	10
705	C0417	Campylobacter coli OXC8416	28607	N/A	clinical	0828	962	Clade 1a (ST-828)	absent	absent	absent	capC4 complete	absent	9
158	C0419	Campylobacter coli OXC8423	28614	N/A	clinical	0828	827	Clade 1a (ST-828)	absent	absent	absent	capC4 complete	absent	9
995	C0420	Campylobacter coli OXC8425	28616	N/A	clinical	none	7117	Clade 1a (ST-828)	absent	absent	absent	capC4 complete	absent	9
161	C0421	Campylobacter coli OXC8434	28625	N/A	clinical	0828	827	Clade 1a (ST-828)	absent	absent	absent	capC4 complete	absent	10
706	C0422	Campylobacter coli OXC8444	28635	N/A	clinical	0828	962	Clade 1a (ST-828)	absent	absent	absent	capC4 complete	absent	9
996	C0424	Campylobacter coli OXC8450	28641	N/A	clinical	none	7117	Clade 1a (ST-828)	absent	absent	absent	capC4 complete	absent	9
390	C0425	Campylobacter coli OXC8458	28649	N/A	clinical	0828	827	Clade 1a (ST-828)	absent	absent	absent	capC4 complete	absent	9
921	C0427	Campylobacter coli OXC8503	28694	N/A	clinical	0828	860	Clade 1a (ST-828)	absent	absent	absent	capC4 complete	absent	9
922	C0428	Campylobacter coli OXC8513	28704	N/A	clinical	0828	860	Clade 1a (ST-828)	absent	absent	absent	capC4 complete	absent	9
653	C0434	Campylobacter coli OXC8557	28746	N/A	clinical	0828	872	Clade 1a (ST-828)	absent	absent	absent	capC4 complete	absent	10
147	C0435	Campylobacter coli OXC8740	28897	N/A	clinical	0828	827	Clade 1a (ST-828)	absent	absent	absent	capC4 complete	absent	9
1038	C0439	Campylobacter coli OXC8624	28947	N/A	clinical	none	2195	Clade 1a (ST-828)	absent	absent	absent	capC4 complete	absent	9
608	C0440	Campylobacter coli OXC8648	28962	N/A	clinical	0828	825	Clade 1a (ST-828)	absent	absent	absent	capC4 complete	absent	9
585	C0443	Campylobacter coli OXC8628	28991	N/A	clinical	0828	825	Clade 1a (ST-828)	absent	absent	absent	capC4 complete	absent	5+4
979	C0444	Campylobacter coli OXC8663	28998	N/A	clinical	0828	7304	Clade 1a (ST-828)	absent	absent	absent	capC4 complete	absent	10
1194	C0446	Campylobacter coli OXC8679	29011	N/A	clinical	0828	828	Clade 1a (ST-828)	absent	absent	absent	capC4 complete	absent	9
1290	C0448	Campylobacter coli OXC8696	29027	N/A	clinical	0828	898	Clade 1a (ST-828)	absent	absent	absent	capC4 complete	absent	9
522	C0449	Campylobacter coli OXC8697	29028	N/A	clinical	0828	2273	Clade 1a (ST-828)	absent	absent	absent	capC4 complete	absent	10
230	C0450	Campylobacter coli OXC8698	29029	N/A	clinical	0828	827	Clade 1a (ST-828)	absent	absent	absent	capC4 complete	absent	9
1291	C0451	Campylobacter coli OXC8701	29030	N/A	clinical	0828	898	Clade 1a (ST-828)	absent	absent	absent	capC4 complete	absent	9
1267	C0453	Campylobacter coli OXC8719	29046	N/A	clinical	0828	4425	Clade 1a (ST-828)	absent	absent	absent	capC4 complete	absent	10
485	C0454	Campylobacter coli OXC8728	29053	N/A	clinical	0828	827	Clade 1a (ST-828)	absent	absent	absent	capC4 complete	absent	8
482	C0456	Campylobacter coli OXC8739	29064	N/A	clinical	0828	3020	Clade 1a (ST-828)	absent	absent	absent	capC4 complete	absent	10
483	C0457	Campylobacter coli OXC8720	29081	N/A	clinical	0828	827	Clade 1a (ST-828)	absent	absent	absent	capC4 complete	absent	9
503	C0462	Campylobacter coli OXC8748	30439	N/A	clinical	0828	855	Clade 1a (ST-828)	absent	absent	absent	capC4 complete	absent	9
190	C0463	Campylobacter coli OXC8750	30441	N/A	clinical	0828	827	Clade 1a (ST-828)	absent	absent	absent	capC4 complete	absent	9
394	C0464	Campylobacter coli OXC8751	30442	N/A	clinical	0828	827	Clade 1a (ST-828)	absent	absent	absent	capC4 complete	absent	9
224	C0465	Campylobacter coli OXC8752	30443	N/A	clinical	0828	827	Clade 1a (ST-828)	absent	absent	absent	capC4 complete	absent	9
225	C0466	Campylobacter coli OXC8753	30444	N/A	clinical	0828	827	Clade 1a (ST-828)	absent	absent	absent	capC4 complete	absent	9
395	C0467	Campylobacter coli OXC8763	30453	N/A	clinical	0828	827	Clade 1a (ST-828)	absent	absent	absent	capC4 complete	absent	9
165	C0468	Campylobacter coli OXC8788	30477	N/A	clinical	0828	827	Clade 1a (ST-828)	absent	absent	absent	capC4 complete	absent	10
166	C0469	Campylobacter coli OXC8790	30479	N/A	clinical	0828	827	Clade 1a (ST-828)	absent	absent	absent	capC4 complete	absent	10
569	C0471	Campylobacter coli OXC8807	30496	N/A	clinical	0828	825	Clade 1a (ST-828)	absent	absent	absent	capC4 complete	absent	5+4
570	C0472	Campylobacter coli OXC8814	30502	N/A	clinical	0828	825	Clade 1a (ST-828)	absent	absent	absent	capC4 complete	absent	5+4
484	C0474	Campylobacter coli OXC8822	30510	N/A	clinical	0828	827	Clade 1a (ST-828)	absent	absent	absent	capC4 complete	absent	9
658	C0475	Campylobacter coli OXC8847	30533	N/A	clinical	0828	872	Clade 1a (ST-828)	absent	absent	absent	capC4 complete	absent	9
222	C0476	Campylobacter coli OXC8851	30537	N/A	clinical	0828	827	Clade 1a (ST-828)	absent	absent	absent	capC4 complete	absent	9
598	C0478	Campylobacter coli OXC8872	30558	N/A	clinical	0828	825	Clade 1a (ST-828)	absent	absent	absent	capC4 complete	absent	10
562	C0479	Campylobacter coli OXC8887	30571	N/A	clinical	0828	825	Clade 1a (ST-828)	absent	absent	absent	capC4 complete	absent	9
173	C0480	Campylobacter coli OXC8942	30625	N/A	clinical	0828	827	Clade 1a (ST-828)	absent	absent	absent	capC4 complete	absent	9
439	C0481	Campylobacter coli OXC8952	30635	N/A	clinical	0828	827	Clade 1a (ST-828)	absent	absent	absent	capC4 complete	absent	9
174	C0482	Campylobacter coli OXC8954	30637	N/A	clinical	0828	827	Clade 1a (ST-828)	absent	absent	absent	capC4 complete	absent	9
885	C0483	Campylobacter coli OXC8957	30640	N/A	clinical	0828	829	Clade 1a (ST-828)	absent	absent	absent	capC4 complete	absent	9
188	C0484	Campylobacter coli OXC8958	30641	N/A	clinical	0828	827	Clade 1a (ST-828)	absent	absent	absent	capC4 complete	absent	9
546	C0487	Campylobacter coli OXC8981	30663	N/A	clinical	0828	825	Clade 1a (ST-828)	absent	absent	absent	capC4 complete	absent	9
179	C0505	Campylobacter coli H145060577	31571	N/A	unknown	0828	827	Clade 1a (ST-828)	absent	absent	absent	capC4 complete	absent	10
595	C0506	Campylobacter coli FB1	32046	N/A	clinical	0828	825	Clade 1a (ST-828)	absent	absent	absent	capC4 complete	absent	5+4
889	C0507	Campylobacter coli H150560571	32509	N/A	clinical	0828	1578	Clade 1a (ST-828)	absent	absent	absent	capC4 complete	absent	9
1157	C0508	Campylobacter coli H150620642	32515	N/A	clinical	0828	828	Clade 1a (ST-828)	absent	absent	absent	capC4 complete	absent	10
1065	C0509	Campylobacter coli H150660521	32547	N/A	unknown	0828	829	Clade 1a (ST-828)	absent	absent	absent	capC4 complete	absent	9
268	C0512	Campylobacter coli H150580715	32556	N/A	clinical	0828	827	Clade 1a (ST-828)	absent	absent	absent	capC4 complete	absent	7
547	C0517	Campylobacter coli H150940414	32582	N/A	clinical	0828	825	Clade 1a (ST-828)	absent	absent	absent	capC4 complete	absent	9
573	C0518	Campylobacter coli H150860541	32585	N/A	unknown	0828	825	Clade 1a (ST-828)	absent	absent	absent	capC4 complete	absent	5+4
993	C0519	Campylobacter coli H150920717	32591	N/A	unknown	0828	1628	Clade 1a (ST-828)	absent	absent	absent	capC4 complete	absent	10
1117	C0522	Campylobacter coli H151180504	32709	N/A	unknown	0828	1750	Clade 1a (ST-828)	absent	absent	absent	capC4 complete	absent	9
270	C0526	Campylobacter coli H151340584	33098	N/A	clinical	0828	827	Clade 1a (ST-828)	absent	absent	absent	capC4 complete	absent	9
687	C0528	Campylobacter coli H151680412	33261	N/A	unknown	none	N/A	Clade 1a (ST-828)	absent	absent	absent	capC4 complete	absent	9
266	C0530	Campylobacter coli RL15000545	33264	N/A	unknown	0828	827	Clade 1a (ST-828)	absent	absent	absent	capC4 complete	absent	9
267	C0531	Campylobacter coli RL15000546	33265	N/A	unknown	0828	827	Clade 1a (ST-828)	absent	absent	absent	capC4 complete	absent	9
491	C0532	Campylobacter coli RL15000551	33270	N/A	unknown	0828	855	Clade 1a (ST-828)	absent	absent	absent	capC4 complete	absent	10
291	C0539	Campylobacter coli H152040483	33915	N/A	unknown	0828	827	Clade 1a (ST-828)	absent	absent	absent	capC4 complete	absent	9
269	C0544	Campylobacter coli H152580496	34055	N/A	unknown	0828	827	Clade 1a (ST-828)	absent	absent	absent	capC4 complete	absent	9
1097	C0548	Campylobacter coli H122660720	34154	N/A	unknown	0828	829	Clade 1a (ST-828)	absent	absent	absent	capC4 complete	absent	10
655	C0550	Campylobacter coli H142080277	34181	N/A	unknown	0828	872	Clade 1a (ST-828)	absent	absent	absent	capC4 complete	absent	9
978	C0553	Campylobacter coli H153240293	34415	N/A	unknown	none	N/A	Clade 1a (ST-828)	absent	absent	absent	capC4 complete	absent	9
1034	C0560	Campylobacter coli RC026	N/A	CYQB01	Food	none	2195	Clade 1a (ST-828)	absent	absent	absent	capC4 complete	absent	9
1265	C0564	Campylobacter coli RC043	N/A	CYQF01	Food	0828	4425	Clade 1a (ST-828)	absent	absent	absent	capC4 complete	absent	9
1264	C0565	Campylobacter coli RC096	N/A	CYQI01	Food	0828	4425	Clade 1a (ST-828)	absent	absent	absent	capC4 complete	absent	9
667	C0566	Campylobacter coli RC105	N/A	CYQJ01	Food	0828	825	Clade 1a (ST-828)	absent	absent	absent	capC4 complete	absent	5+4
669	C0567	Campylobacter coli RC106	N/A	CYQK01	Food	0828	872	Clade 1a (ST-828)	absent	absent	absent	capC4 complete	absent	9
1260	C0570	Campylobacter coli RC127	N/A	CYQN01	Food	0828	4425	Clade 1a (ST-828)	absent	absent	absent	capC4 complete	absent	10
668	C0571	Campylobacter coli RC148	N/A	CYQO01	Food	0828	825	Clade 1a (ST-828)	absent	absent	absent	capC4 complete	absent	5+4
1245	C0574	Campylobacter coli RC269	N/A	CYQX01	Food	0828	4425	Clade 1a (ST-828)	absent	absent	absent	capC4 complete	absent	11
1262	C0575	Campylobacter coli RC281	N/A	CYQZ01	Food	0828	4425	Clade 1a (ST-828)	absent	absent	absent	capC4 complete	absent	9
1261	C0576	Campylobacter coli RC282	N/A	CYRA01	Food	0828	4425	Clade 1a (ST-828)	absent	absent	absent	capC4 complete	absent	10
1246	C0577	Campylobacter coli RC284	N/A	CYRD01	Food	0828	4425	Clade 1a (ST-828)	absent	absent	absent	capC4 complete	absent	13
1248	C0580	Campylobacter coli RC289	N/A	CYRG01	Food	0828	4425	Clade 1a (ST-828)	absent	absent	absent	capC4 complete	absent	none
1269	C0581	Campylobacter coli RC382	N/A	CYRI01	Food	0828	4425	Clade 1a (ST-828)	absent	absent	absent	capC4 complete	absent	9
1263	C0583	Campylobacter coli RC387	N/A	CYRK01	Food	0828	4425	Clade 1a (ST-828)	absent	absent	absent	capC4 complete	absent	9
1000	C0585	Campylobacter coli RC430	N/A	CYRM01	Food	none	1531	Clade 1a (ST-828)	absent	absent	absent	capC4 complete	absent	9
1247	C0586	Campylobacter coli RC415	N/A	CYRO01	Food	0828	4425	Clade 1a (ST-828)	absent	absent	absent	capC4 complete	absent	9
1249	C0587	Campylobacter coli RC428	N/A	CYRP01	Food	0828	4425	Clade 1a (ST-828)	absent	absent	absent	capC4 complete	absent	11
612	C0590	Campylobacter coli CVM-41965	N/A	JAJI01	clinical	0828	829	Clade 1a (ST-828)	absent	absent	absent	capC4 complete	absent	9
621	C0591	Campylobacter coli CVM-41986	N/A	JAJJ01	clinical	0828	829	Clade 1a (ST-828)	absent	absent	absent	capC4 complete	absent	9
1207	C0595	Campylobacter coli CVM-41917	N/A	JAJN01	clinical	none	N/A	Clade 1a (ST-828)	absent	absent	absent	capC4 complete	absent	10
1127	C0597	Campylobacter coli CVM-41945	N/A	JAJP01	clinical	0828	1586	Clade 1a (ST-828)	absent	absent	absent	capC4 complete	absent	9
976	C0600	Campylobacter coli CVM-41971	N/A	JAJS01	clinical	0828	1625	Clade 1a (ST-828)	absent	absent	absent	capC4 complete	absent	9
628	C0604	Campylobacter coli CVM-41932	N/A	JAJW01	clinical	0828	829	Clade 1a (ST-828)	absent	absent	absent	capC4 complete	absent	9
622	C0605	Campylobacter coli CVM-41939	N/A	JAJX01	clinical	0828	829	Clade 1a (ST-828)	absent	absent	absent	capC4 complete	absent	9
614	C0606	Campylobacter coli CVM-41955	N/A	JAJY01	clinical	none	N/A	Clade 1a (ST-828)	absent	absent	absent	capC4 complete	absent	10
636	C0607	Campylobacter coli CVM-41957	N/A	JAJZ01	clinical	0828	829	Clade 1a (ST-828)	absent	absent	absent	capC4 complete	absent	8
623	C0608	Campylobacter coli CVM-41958	N/A	JAKA01	clinical	0828	829	Clade 1a (ST-828)	absent	absent	absent	capC4 complete	absent	8
637	C0609	Campylobacter coli CVM-41976	N/A	JAKB01	clinical	0828	829	Clade 1a (ST-828)	absent	absent	absent	capC4 complete	absent	10
1199	C0613	Campylobacter coli CVM-N23169	N/A	JOUL01	Food	0828	825	Clade 1a (ST-828)	absent	absent	absent	capC4 complete	absent	9
747	C0617	Campylobacter coli CVM-N26699	N/A	JOUP01	Food	0828	829	Clade 1a (ST-828)	absent	absent	absent	capC4 complete	absent	7
1221	C0619	Campylobacter coli CVM-N3508	N/A	JOUS01	Food	0828	1063	Clade 1a (ST-828)	absent	absent	absent	capC4 complete	absent	9
748	C0621	Campylobacter coli CVM-N462	N/A	JOUU01	Food	0828	829	Clade 1a (ST-828)	absent	absent	absent	capC4 complete	absent	8
1224	C0624	Campylobacter coli CVM-N6388	N/A	JOUY01	Food	0828	829	Clade 1a (ST-828)	absent	absent	absent	capC4 complete	absent	10
931	C0625	Campylobacter coli CVM-N7454	N/A	JOUZ01	Food	0828	1769	Clade 1a (ST-828)	absent	absent	absent	capC4 complete	absent	9
749	C0631	Campylobacter coli CVM-N9093	N/A	JOVG01	Food	0828	829	Clade 1a (ST-828)	absent	absent	absent	capC4 complete	absent	9
956	C0634	Campylobacter coli CVM-N20320	N/A	JOVX01	Food	0828	1082	Clade 1a (ST-828)	absent	absent	absent	capC4 complete	absent	9
632	C0638	Campylobacter coli CVM-N51201F	N/A	LBDM01	agriculture	0828	829	Clade 1a (ST-828)	absent	absent	absent	capC4 complete	absent	9
630	C0639	Campylobacter coli CVM-N51183F	N/A	LBDN01	agriculture	0828	829	Clade 1a (ST-828)	absent	absent	absent	capC4 complete	absent	9
617	C0641	Campylobacter coli CVM-N50039F	N/A	LBDP01	agriculture	0828	829	Clade 1a (ST-828)	absent	absent	absent	capC4 complete	absent	10
633	C0642	Campylobacter coli CVM-N49369F	N/A	LBDQ01	agriculture	none	N/A	Clade 1a (ST-828)	absent	absent	absent	capC4 complete	absent	10
624	C0643	Campylobacter coli CVM-N48647F	N/A	LBDR01	agriculture	0828	829	Clade 1a (ST-828)	absent	absent	absent	capC4 complete	absent	10
634	C0644	Campylobacter coli CVM-N47608F	N/A	LBDS01	agriculture	0828	829	Clade 1a (ST-828)	absent	absent	absent	capC4 complete	absent	9
627	C0645	Campylobacter coli CVM-N46596F	N/A	LBDT01	agriculture	0828	829	Clade 1a (ST-828)	absent	absent	absent	capC4 complete	absent	9
635	C0648	Campylobacter coli CVM-N44984F	N/A	LBDW01	agriculture	0828	829	Clade 1a (ST-828)	absent	absent	absent	capC4 complete	absent	10
619	C0650	Campylobacter coli CVM-N44406F	N/A	LBDY01	agriculture	0828	829	Clade 1a (ST-828)	absent	absent	absent	capC4 complete	absent	9
625	C0651	Campylobacter coli CVM-N44396F	N/A	LBDZ01	agriculture	0828	829	Clade 1a (ST-828)	absent	absent	absent	capC4 complete	absent	8
618	C0652	Campylobacter coli CVM-N51987	N/A	LBEA01	Food	0828	829	Clade 1a (ST-828)	absent	absent	absent	capC4 complete	absent	10
954	C0654	Campylobacter coli CVM-N51619	N/A	LBEE01	Food	0828	5305	Clade 1a (ST-828)	absent	absent	absent	capC4 complete	absent	10
955	C0655	Campylobacter coli CVM-N49249	N/A	LBEF01	Food	0828	5305	Clade 1a (ST-828)	absent	absent	absent	capC4 complete	absent	10
642	C0656	Campylobacter coli CVM-N49244	N/A	LBEG01	Food	none	N/A	Clade 1a (ST-828)	absent	absent	absent	capC4 complete	absent	8
952	C0657	Campylobacter coli CVM-N49243	N/A	LBEH01	Food	0828	5305	Clade 1a (ST-828)	absent	absent	absent	capC4 complete	absent	9
638	C0658	Campylobacter coli CVM-N47960	N/A	LBEI01	Food	0828	829	Clade 1a (ST-828)	absent	absent	absent	capC4 complete	absent	9
639	C0660	Campylobacter coli CVM-N45963	N/A	LBEK01	Food	0828	829	Clade 1a (ST-828)	absent	absent	absent	capC4 complete	absent	12
629	C0664	Campylobacter coli CVM-N41661	N/A	LBEP01	Food	0828	829	Clade 1a (ST-828)	absent	absent	absent	capC4 complete	absent	9
953	C0665	Campylobacter coli CVM-N41652	N/A	LBEQ01	Food	0828	5305	Clade 1a (ST-828)	absent	absent	absent	capC4 complete	absent	9
641	C0666	Campylobacter coli CVM-N40946	N/A	LBER01	Food	none	N/A	Clade 1a (ST-828)	absent	absent	absent	capC4 complete	absent	9
620	C0667	Campylobacter coli CVM-N40944	N/A	LBES01	Food	none	N/A	Clade 1a (ST-828)	absent	absent	absent	capC4 complete	absent	9
615	C0668	Campylobacter coli CVM-N39677	N/A	LBET01	Food	0828	829	Clade 1a (ST-828)	absent	absent	absent	capC4 complete	absent	10
613	C0669	Campylobacter coli CVM-N39671	N/A	LBEU01	Food	0828	829	Clade 1a (ST-828)	absent	absent	absent	capC4 complete	absent	9
616	C0670	Campylobacter coli CVM-N39665	N/A	LBEV01	Food	0828	829	Clade 1a (ST-828)	absent	absent	absent	capC4 complete	absent	10
1137	C0701	Campylobacter coli ACP118	47667	N/A	agriculture	0828	828	Clade 1a (ST-828)	absent	absent	absent	capC4 complete	absent	8
918	C0702	Campylobacter coli ACP130	47634	N/A	agriculture	none	8229	Clade 1a (ST-828)	absent	absent	absent	capC4 complete	absent	9
913	C0703	Campylobacter coli ACP131	47622	N/A	agriculture	0828	1541	Clade 1a (ST-828)	absent	absent	absent	capC4 complete	absent	10
1158	C0706	Campylobacter coli ACP171	47664	N/A	agriculture	0828	828	Clade 1a (ST-828)	absent	absent	absent	capC4 complete	absent	10
1053	C0707	Campylobacter coli ACP173	47635	N/A	agriculture	0828	830	Clade 1a (ST-828)	absent	absent	absent	capC4 complete	absent	8
1198	C0708	Campylobacter coli ACP176	47686	N/A	agriculture	0828	828	Clade 1a (ST-828)	absent	absent	absent	capC4 complete	absent	10
1165	C0712	Campylobacter coli ACP20	47577	N/A	agriculture	0828	828	Clade 1a (ST-828)	absent	absent	absent	capC4 complete	absent	13
1067	C0715	Campylobacter coli ACP37	47541	N/A	agriculture	0828	829	Clade 1a (ST-828)	absent	absent	absent	capC4 complete	absent	10
593	C0717	Campylobacter coli ACP415	47858	N/A	agriculture	0828	825	Clade 1a (ST-828)	absent	absent	absent	capC4 complete	absent	9
523	C0718	Campylobacter coli ACP419	47845	N/A	agriculture	0828	2273	Clade 1a (ST-828)	absent	absent	absent	capC4 complete	absent	9
1138	C0719	Campylobacter coli ACP424	47856	N/A	agriculture	0828	828	Clade 1a (ST-828)	absent	absent	absent	capC4 complete	absent	8
1152	C0721	Campylobacter coli ACP431	47833	N/A	agriculture	0828	828	Clade 1a (ST-828)	absent	absent	absent	capC4 complete	absent	10
1139	C0722	Campylobacter coli ACP433	47841	N/A	agriculture	0828	828	Clade 1a (ST-828)	absent	absent	absent	capC4 complete	absent	9
1163	C0725	Campylobacter coli ACP449	47814	N/A	agriculture	0828	828	Clade 1a (ST-828)	absent	absent	absent	capC4 complete	absent	9
560	C0729	Campylobacter coli ACP475	47838	N/A	agriculture	0828	825	Clade 1a (ST-828)	absent	absent	absent	capC4 complete	absent	10
518	C0732	Campylobacter coli ACP496	47966	N/A	agriculture	0828	2273	Clade 1a (ST-828)	absent	absent	absent	capC4 complete	absent	10
915	C0734	Campylobacter coli ACP508	47961	N/A	agriculture	none	4543	Clade 1a (ST-828)	absent	absent	absent	capC4 complete	absent	9
713	C0735	Campylobacter coli ACP51	47476	N/A	agriculture	0828	962	Clade 1a (ST-828)	absent	absent	absent	capC4 complete	absent	8
1079	C0736	Campylobacter coli ACP510	47926	N/A	agriculture	0828	4422	Clade 1a (ST-828)	absent	absent	absent	capC4 complete	absent	8
1143	C0737	Campylobacter coli ACP511	47937	N/A	agriculture	0828	828	Clade 1a (ST-828)	absent	absent	absent	capC4 complete	absent	10
1337	C0740	Campylobacter coli ACP524	47948	N/A	agriculture	1150	1487	Clade 1b (ST-1150)	absent	absent	absent	capC4 complete	absent	8
440	C0741	Campylobacter coli ACP528	47933	N/A	agriculture	0828	827	Clade 1a (ST-828)	absent	absent	absent	capC4 complete	absent	9
712	C0742	Campylobacter coli ACP530	47973	N/A	agriculture	0828	962	Clade 1a (ST-828)	absent	absent	absent	capC4 complete	absent	8
601	C0743	Campylobacter coli ACP534	47950	N/A	agriculture	0828	825	Clade 1a (ST-828)	absent	absent	absent	capC4 complete	absent	10
1050	C0745	Campylobacter coli ACP61	47496	N/A	agriculture	0828	830	Clade 1a (ST-828)	absent	absent	absent	capC4 complete	absent	9
1052	C0746	Campylobacter coli ACP7	47517	N/A	agriculture	0828	830	Clade 1a (ST-828)	absent	absent	absent	capC4 complete	absent	10
1141	C0748	Campylobacter coli ACP703	47584	N/A	agriculture	0828	828	Clade 1a (ST-828)	absent	absent	absent	capC4 complete	absent	10
1164	C0749	Campylobacter coli ACP708	47570	N/A	agriculture	0828	1055	Clade 1a (ST-828)	absent	absent	absent	capC4 complete	absent	9
896	C0750	Campylobacter coli ACP731	47583	N/A	agriculture	0828	8233	Clade 1a (ST-828)	absent	absent	absent	capC4 complete	absent	9
479	C0752	Campylobacter coli ACP745	47524	N/A	agriculture	0828	827	Clade 1a (ST-828)	absent	absent	absent	capC4 complete	absent	9
548	C0753	Campylobacter coli ACP748	47581	N/A	agriculture	0828	825	Clade 1a (ST-828)	absent	absent	absent	capC4 complete	absent	9
1154	C0754	Campylobacter coli ACP8	47536	N/A	agriculture	0828	828	Clade 1a (ST-828)	absent	absent	absent	capC4 complete	absent	10
1092	C0755	Campylobacter coli ACP80	47490	N/A	agriculture	none	6795	Clade 1a (ST-828)	absent	absent	absent	capC4 complete	absent	9
1093	C0757	Campylobacter coli ACP98	47568	N/A	agriculture	none	6795	Clade 1a (ST-828)	absent	absent	absent	capC4 complete	absent	9
434	C0835	Campylobacter coli NWC100	43835	N/A	clinical	0828	827	Clade 1a (ST-828)	absent	absent	absent	capC4 complete	absent	10
204	C0837	Campylobacter coli NWC115	43727	N/A	clinical	0828	827	Clade 1a (ST-828)	absent	absent	absent	capC4 complete	absent	8
604	C0838	Campylobacter coli NWC119	43719	N/A	clinical	0828	825	Clade 1a (ST-828)	absent	absent	absent	capC4 complete	absent	9
239	C0839	Campylobacter coli NWC141	43802	N/A	clinical	0828	827	Clade 1a (ST-828)	absent	absent	absent	capC4 complete	absent	10
258	C0840	Campylobacter coli NWC148	43789	N/A	clinical	0828	827	Clade 1a (ST-828)	absent	absent	absent	capC4 complete	absent	10
226	C0841	Campylobacter coli NWC152	43815	N/A	clinical	0828	827	Clade 1a (ST-828)	absent	absent	absent	capC4 complete	absent	10
700	C0842	Campylobacter coli NWC158	43803	N/A	clinical	0828	962	Clade 1a (ST-828)	absent	absent	absent	capC4 complete	absent	9
1089	C0845	Campylobacter coli NWC190	43868	N/A	clinical	none	3095	Clade 1a (ST-828)	absent	absent	absent	capC4 complete	absent	9
991	C0847	Campylobacter coli NWC210	47319	N/A	clinical	0828	8195	Clade 1a (ST-828)	absent	absent	absent	capC4 complete	absent	9
927	C0849	Campylobacter coli NWC228	47339	N/A	clinical	0828	1586	Clade 1a (ST-828)	absent	absent	absent	capC4 complete	absent	9
413	C0850	Campylobacter coli NWC255	47714	N/A	clinical	0828	827	Clade 1a (ST-828)	absent	absent	absent	capC4 complete	absent	10
241	C0851	Campylobacter coli NWC257	47732	N/A	clinical	0828	827	Clade 1a (ST-828)	absent	absent	absent	capC4 complete	absent	10
189	C0854	Campylobacter coli NWC318	47882	N/A	clinical	0828	827	Clade 1a (ST-828)	absent	absent	absent	capC4 complete	absent	8
415	C0856	Campylobacter coli NWC327	47909	N/A	clinical	0828	827	Clade 1a (ST-828)	absent	absent	absent	capC4 complete	absent	9
676	C0857	Campylobacter coli NWC33	43641	N/A	clinical	0828	872	Clade 1a (ST-828)	absent	absent	absent	capC4 complete	absent	13
242	C0861	Campylobacter coli NWC51	43635	N/A	clinical	0828	827	Clade 1a (ST-828)	absent	absent	absent	capC4 complete	absent	10
205	C0862	Campylobacter coli NWC52	43633	N/A	clinical	0828	827	Clade 1a (ST-828)	absent	absent	absent	capC4 complete	absent	9
203	C0863	Campylobacter coli NWC54	43651	N/A	clinical	0828	827	Clade 1a (ST-828)	absent	absent	absent	capC4 complete	absent	9
510	C0864	Campylobacter coli NWC57	43646	N/A	clinical	0828	855	Clade 1a (ST-828)	absent	absent	absent	capC4 complete	absent	10
1318	C0865	Campylobacter coli NWC6	43595	N/A	clinical	0828	832	Clade 1a (ST-828)	absent	absent	absent	capC4 complete	absent	10
240	C0866	Campylobacter coli NWC77	43710	N/A	clinical	0828	827	Clade 1a (ST-828)	absent	absent	absent	capC4 complete	absent	10
256	C0867	Campylobacter coli NWC85	43696	N/A	clinical	0828	827	Clade 1a (ST-828)	absent	absent	absent	capC4 complete	absent	10
257	C0868	Campylobacter coli NWC88	43831	N/A	clinical	0828	827	Clade 1a (ST-828)	absent	absent	absent	capC4 complete	absent	10
949	C0869	Campylobacter coli NWC91	43822	N/A	clinical	0828	4709	Clade 1a (ST-828)	absent	absent	absent	capC4 complete	absent	9
243	C0871	Campylobacter coli OXC10015	43625	N/A	clinical	0828	827	Clade 1a (ST-828)	absent	absent	absent	capC4 complete	absent	9
925	C0873	Campylobacter coli OXC10021	43671	N/A	clinical	0828	1628	Clade 1a (ST-828)	absent	absent	absent	capC4 complete	absent	9
201	C0876	Campylobacter coli OXC10037	43702	N/A	clinical	0828	827	Clade 1a (ST-828)	absent	absent	absent	capC4 complete	absent	9
1285	C0880	Campylobacter coli OXC10079	43780	N/A	clinical	0828	1055	Clade 1a (ST-828)	absent	absent	absent	capC4 complete	absent	9
202	C0881	Campylobacter coli OXC10087	43783	N/A	clinical	0828	827	Clade 1a (ST-828)	absent	absent	absent	capC4 complete	absent	9
990	C0883	Campylobacter coli OXC10110	43882	N/A	clinical	0828	1628	Clade 1a (ST-828)	absent	absent	absent	capC4 complete	absent	9
148	C0888	Campylobacter coli OXC10190	47864	N/A	clinical	0828	827	Clade 1a (ST-828)	absent	absent	absent	capC4 complete	absent	9
227	C0889	Campylobacter coli OXC10203	47906	N/A	clinical	0828	827	Clade 1a (ST-828)	absent	absent	absent	capC4 complete	absent	9
692	C0890	Campylobacter coli OXC10209	47930	N/A	clinical	0828	872	Clade 1a (ST-828)	absent	absent	absent	capC4 complete	absent	10
414	C0891	Campylobacter coli OXC10210	47965	N/A	clinical	0828	827	Clade 1a (ST-828)	absent	absent	absent	capC4 complete	absent	9
741	C0901	Campylobacter coli OXC6126X	33128	N/A	clinical	0828	829	Clade 1a (ST-828)	absent	absent	absent	capC4 complete	absent	9
542	C0902	Campylobacter coli OXC6145X	33129	N/A	clinical	0828	825	Clade 1a (ST-828)	absent	absent	absent	capC4 complete	absent	10
1155	C0906	Campylobacter coli OXC8982	30664	N/A	clinical	0828	828	Clade 1a (ST-828)	absent	absent	absent	capC4 complete	absent	10
1305	C0907	Campylobacter coli OXC8985	30667	N/A	clinical	0828	830	Clade 1a (ST-828)	absent	absent	absent	capC4 complete	absent	9
657	C0908	Campylobacter coli OXC9023	30702	N/A	clinical	0828	872	Clade 1a (ST-828)	absent	absent	absent	capC4 complete	absent	9
550	C0909	Campylobacter coli OXC9029	30708	N/A	clinical	0828	825	Clade 1a (ST-828)	absent	absent	absent	capC4 complete	absent	9
644	C0910	Campylobacter coli OXC9030	30709	N/A	clinical	0828	872	Clade 1a (ST-828)	absent	absent	absent	capC4 complete	absent	9
436	C0911	Campylobacter coli OXC9033	30712	N/A	clinical	0828	827	Clade 1a (ST-828)	absent	absent	absent	capC4 complete	absent	7
432	C0912	Campylobacter coli OXC9044	30723	N/A	clinical	0828	827	Clade 1a (ST-828)	absent	absent	absent	capC4 complete	absent	9
743	C0914	Campylobacter coli OXC9062	30741	N/A	clinical	0828	829	Clade 1a (ST-828)	absent	absent	absent	capC4 complete	absent	9
689	C0915	Campylobacter coli OXC9069	30748	N/A	clinical	0828	7159	Clade 1a (ST-828)	absent	absent	absent	capC4 complete	absent	8
1316	C0916	Campylobacter coli OXC9070	30749	N/A	clinical	0828	8053	Clade 1a (ST-828)	absent	absent	absent	capC4 complete	absent	9
1317	C0917	Campylobacter coli OXC9081	30760	N/A	clinical	0828	8053	Clade 1a (ST-828)	absent	absent	absent	capC4 complete	absent	10
914	C0920	Campylobacter coli OXC9108	30787	N/A	clinical	0828	1541	Clade 1a (ST-828)	absent	absent	absent	capC4 complete	absent	9
167	C0921	Campylobacter coli OXC9112	30791	N/A	clinical	0828	827	Clade 1a (ST-828)	absent	absent	absent	capC4 complete	absent	9
603	C0923	Campylobacter coli OXC9126	30805	N/A	clinical	0828	825	Clade 1a (ST-828)	absent	absent	absent	capC4 complete	absent	5+4
558	C0924	Campylobacter coli OXC9132	30811	N/A	clinical	0828	825	Clade 1a (ST-828)	absent	absent	absent	capC4 complete	absent	10
1031	C0929	Campylobacter coli OXC9165	30844	N/A	clinical	none	2195	Clade 1a (ST-828)	absent	absent	absent	capC4 complete	absent	10
172	C0933	Campylobacter coli OXC9208	30887	N/A	clinical	0828	827	Clade 1a (ST-828)	absent	absent	absent	capC4 complete	absent	10
1191	C0934	Campylobacter coli OXC9209	30888	N/A	clinical	0828	828	Clade 1a (ST-828)	absent	absent	absent	capC4 complete	absent	9
559	C0935	Campylobacter coli OXC9224	30991	N/A	clinical	0828	825	Clade 1a (ST-828)	absent	absent	absent	capC4 complete	absent	10
407	C0936	Campylobacter coli OXC9232	30999	N/A	clinical	0828	827	Clade 1a (ST-828)	absent	absent	absent	capC4 complete	absent	9
1255	C0942	Campylobacter coli OXC9266	30939	N/A	clinical	0828	4425	Clade 1a (ST-828)	absent	absent	absent	capC4 complete	absent	9
399	C0944	Campylobacter coli OXC9281	30954	N/A	clinical	0828	827	Clade 1a (ST-828)	absent	absent	absent	capC4 complete	absent	10
698	C0945	Campylobacter coli OXC9284	30957	N/A	clinical	0828	962	Clade 1a (ST-828)	absent	absent	absent	capC4 complete	absent	9
886	C0950	Campylobacter coli OXC9344	31163	N/A	clinical	0828	829	Clade 1a (ST-828)	absent	absent	absent	capC4 complete	absent	9
994	C0951	Campylobacter coli OXC9351	31170	N/A	clinical	none	8043	Clade 1a (ST-828)	absent	absent	absent	capC4 complete	absent	9
739	C0953	Campylobacter coli OXC9361	31180	N/A	clinical	0828	829	Clade 1a (ST-828)	absent	absent	absent	capC4 complete	absent	10
192	C0954	Campylobacter coli OXC9362	31181	N/A	clinical	0828	827	Clade 1a (ST-828)	absent	absent	absent	capC4 complete	absent	10
734	C0955	Campylobacter coli OXC9372	31191	N/A	clinical	0828	825	Clade 1a (ST-828)	absent	absent	absent	capC4 complete	absent	9
169	C0956	Campylobacter coli OXC9382	31201	N/A	clinical	0828	827	Clade 1a (ST-828)	absent	absent	absent	capC4 complete	absent	9
139	C0959	Campylobacter coli OXC9411	31230	N/A	clinical	0828	827	Clade 1a (ST-828)	absent	absent	absent	capC4 complete	absent	9
433	C0960	Campylobacter coli OXC9419	31238	N/A	clinical	0828	827	Clade 1a (ST-828)	absent	absent	absent	capC4 complete	absent	9
244	C0961	Campylobacter coli OXC9426	31245	N/A	clinical	0828	827	Clade 1a (ST-828)	absent	absent	absent	capC4 complete	absent	10
717	C0963	Campylobacter coli OXC9443	31262	N/A	clinical	0828	962	Clade 1a (ST-828)	absent	absent	absent	capC4 complete	absent	9
740	C0964	Campylobacter coli OXC9449	31268	N/A	clinical	0828	829	Clade 1a (ST-828)	absent	absent	absent	capC4 complete	absent	10
926	C0965	Campylobacter coli OXC9502	31321	N/A	clinical	0828	830	Clade 1a (ST-828)	absent	absent	absent	capC4 complete	absent	10
486	C0966	Campylobacter coli OXC9527	31346	N/A	clinical	0828	1595	Clade 1a (ST-828)	absent	absent	absent	capC4 complete	absent	9
400	C0968	Campylobacter coli OXC9546	31365	N/A	clinical	0828	827	Clade 1a (ST-828)	absent	absent	absent	capC4 complete	absent	10
583	C0969	Campylobacter coli OXC9548	31367	N/A	clinical	0828	1055	Clade 1a (ST-828)	absent	absent	absent	capC4 complete	absent	10
916	C0970	Campylobacter coli OXC9576	31395	N/A	clinical	none	6795	Clade 1a (ST-828)	absent	absent	absent	capC4 complete	absent	10
577	C0971	Campylobacter coli OXC9579	31398	N/A	clinical	0828	825	Clade 1a (ST-828)	absent	absent	absent	capC4 complete	absent	5+4
143	C0972	Campylobacter coli OXC9586	31405	N/A	clinical	0828	827	Clade 1a (ST-828)	absent	absent	absent	capC4 complete	absent	9
141	C0973	Campylobacter coli OXC9633	31452	N/A	clinical	0828	827	Clade 1a (ST-828)	absent	absent	absent	capC4 complete	absent	9
1081	C0974	Campylobacter coli OXC9655	31474	N/A	clinical	0828	4422	Clade 1a (ST-828)	absent	absent	absent	capC4 complete	absent	9
553	C0977	Campylobacter coli OXC9693	31512	N/A	clinical	0828	825	Clade 1a (ST-828)	absent	absent	absent	capC4 complete	absent	10
183	C0978	Campylobacter coli OXC9705	32761	N/A	clinical	0828	827	Clade 1a (ST-828)	absent	absent	absent	capC4 complete	absent	8
1324	C0981	Campylobacter coli OXC9730	32786	N/A	clinical	0828	832	Clade 1a (ST-828)	absent	absent	absent	capC4 complete	absent	9
387	C0982	Campylobacter coli OXC9743	32799	N/A	clinical	0828	827	Clade 1a (ST-828)	absent	absent	absent	capC4 complete	absent	9
481	C0983	Campylobacter coli OXC9744	32800	N/A	clinical	0828	827	Clade 1a (ST-828)	absent	absent	absent	capC4 complete	absent	10
405	C0984	Campylobacter coli OXC9769	32825	N/A	clinical	0828	827	Clade 1a (ST-828)	absent	absent	absent	capC4 complete	absent	10
232	C0986	Campylobacter coli OXC9790	32846	N/A	clinical	0828	827	Clade 1a (ST-828)	absent	absent	absent	capC4 complete	absent	10
1310	C0988	Campylobacter coli OXC9822	32878	N/A	clinical	0828	8340	Clade 1a (ST-828)	absent	absent	absent	capC4 complete	absent	10
645	C0989	Campylobacter coli OXC9841	32897	N/A	clinical	0828	872	Clade 1a (ST-828)	absent	absent	absent	capC4 complete	absent	10
646	C0990	Campylobacter coli OXC9848	32904	N/A	clinical	0828	872	Clade 1a (ST-828)	absent	absent	absent	capC4 complete	absent	10
554	C0991	Campylobacter coli OXC9854	32910	N/A	clinical	0828	825	Clade 1a (ST-828)	absent	absent	absent	capC4 complete	absent	10
555	C0992	Campylobacter coli OXC9858	32914	N/A	clinical	0828	825	Clade 1a (ST-828)	absent	absent	absent	capC4 complete	absent	9
233	C0993	Campylobacter coli OXC9859	32915	N/A	clinical	0828	827	Clade 1a (ST-828)	absent	absent	absent	capC4 complete	absent	10
699	C0994	Campylobacter coli OXC9872	32928	N/A	clinical	0828	962	Clade 1a (ST-828)	absent	absent	absent	capC4 complete	absent	9
947	C0995	Campylobacter coli OXC9875	32931	N/A	clinical	0828	4709	Clade 1a (ST-828)	absent	absent	absent	capC4 complete	absent	10
442	C0996	Campylobacter coli OXC9882	32938	N/A	clinical	0828	1055	Clade 1a (ST-828)	absent	absent	absent	capC4 complete	absent	9
1113	C0997	Campylobacter coli OXC9887	34419	N/A	clinical	0828	1585	Clade 1a (ST-828)	absent	absent	absent	capC4 complete	absent	10
388	C0999	Campylobacter coli OXC9900	34432	N/A	clinical	0828	827	Clade 1a (ST-828)	absent	absent	absent	capC4 complete	absent	9
140	C1000	Campylobacter coli OXC9914	34446	N/A	clinical	0828	827	Clade 1a (ST-828)	absent	absent	absent	capC4 complete	absent	7
609	C1003	Campylobacter coli OXC9940	34472	N/A	clinical	0828	825	Clade 1a (ST-828)	absent	absent	absent	capC4 complete	absent	10
1051	C1004	Campylobacter coli OXC9941	34473	N/A	clinical	0828	830	Clade 1a (ST-828)	absent	absent	absent	capC4 complete	absent	9
992	C1005	Campylobacter coli OXC9943	34475	N/A	clinical	0828	8195	Clade 1a (ST-828)	absent	absent	absent	capC4 complete	absent	10
142	C1006	Campylobacter coli OXC9958	34490	N/A	clinical	0828	827	Clade 1a (ST-828)	absent	absent	absent	capC4 complete	absent	10
184	C1007	Campylobacter coli OXC9961	34493	N/A	clinical	0828	827	Clade 1a (ST-828)	absent	absent	absent	capC4 complete	absent	10
948	C1008	Campylobacter coli OXC9983	34515	N/A	clinical	0828	4709	Clade 1a (ST-828)	absent	absent	absent	capC4 complete	absent	10
702	C1010	Campylobacter coli Seal110	37242	N/A	animal (other)	0828	962	Clade 1a (ST-828)	absent	absent	absent	capC4 complete	absent	10
412	C1011	Campylobacter coli Seal120	37326	N/A	animal (other)	0828	827	Clade 1a (ST-828)	absent	absent	absent	capC4 complete	absent	9
251	C1012	Campylobacter coli Seal129	37340	N/A	animal (other)	0828	827	Clade 1a (ST-828)	absent	absent	absent	capC4 complete	absent	9
254	C1013	Campylobacter coli Seal130	37351	N/A	animal (other)	0828	827	Clade 1a (ST-828)	absent	absent	absent	capC4 complete	absent	9
252	C1014	Campylobacter coli Seal141	37428	N/A	animal (other)	0828	827	Clade 1a (ST-828)	absent	absent	absent	capC4 complete	absent	9
890	C1015	Campylobacter coli Seal153	37559	N/A	animal (other)	0828	1578	Clade 1a (ST-828)	absent	absent	absent	capC4 complete	absent	8
250	C1016	Campylobacter coli Seal171	37565	N/A	animal (other)	0828	827	Clade 1a (ST-828)	absent	absent	absent	capC4 complete	absent	9
253	C1017	Campylobacter coli Seal4	37585	N/A	animal (other)	0828	827	Clade 1a (ST-828)	absent	absent	absent	capC4 complete	absent	9
255	C1018	Campylobacter coli Seal55	37593	N/A	animal (other)	0828	827	Clade 1a (ST-828)	absent	absent	absent	capC4 complete	absent	9
247	C1019	Campylobacter coli Seal60	37595	N/A	animal (other)	0828	827	Clade 1a (ST-828)	absent	absent	absent	capC4 complete	absent	9
245	C1020	Campylobacter coli Seal61	37596	N/A	animal (other)	0828	827	Clade 1a (ST-828)	absent	absent	absent	capC4 complete	absent	10
246	C1021	Campylobacter coli Seal64	37597	N/A	animal (other)	0828	827	Clade 1a (ST-828)	absent	absent	absent	capC4 complete	absent	9
249	C1022	Campylobacter coli Seal66	37598	N/A	animal (other)	0828	827	Clade 1a (ST-828)	absent	absent	absent	capC4 complete	absent	9
248	C1023	Campylobacter coli Seal69	37599	N/A	animal (other)	0828	827	Clade 1a (ST-828)	absent	absent	absent	capC4 complete	absent	10
1257	C1030	Campylobacter coli H102380405	43937	FAYB01	Food	0828	4425	Clade 1a (ST-828)	absent	absent	absent	capC4 complete	absent	11
341	C1032	Campylobacter coli EC3735	43939	FAXT01	agriculture	0828	827	Clade 1a (ST-828)	absent	absent	absent	capC4 complete	absent	10
330	C1033	Campylobacter coli EC3525	43940	FAYA01	agriculture	0828	827	Clade 1a (ST-828)	absent	absent	absent	capC4 complete	absent	10
456	C1034	Campylobacter coli EC3615	43941	FAYJ01	agriculture	0828	827	Clade 1a (ST-828)	absent	absent	absent	capC4 complete	absent	10
511	C1036	Campylobacter coli H112160325	43943	FAXY01	Food	0828	3016	Clade 1a (ST-828)	absent	absent	absent	capC4 complete	absent	10
536	C1037	Campylobacter coli p495B	43944	FAXU01	environmental	0828	825	Clade 1a (ST-828)	absent	absent	absent	capC4 complete	absent	10
538	C1038	Campylobacter coli H133020651a	43945	FAYK01	clinical	0828	825	Clade 1a (ST-828)	absent	absent	absent	capC4 complete	absent	10
463	C1040	Campylobacter coli EC5726	43947	FAYM01	agriculture	0828	827	Clade 1a (ST-828)	absent	absent	absent	capC4 complete	absent	9
336	C1041	Campylobacter coli EC3849	43948	FAXR01	agriculture	0828	827	Clade 1a (ST-828)	absent	absent	absent	capC4 complete	absent	10
337	C1042	Campylobacter coli EC4214	43949	FAXQ01	agriculture	0828	827	Clade 1a (ST-828)	absent	absent	absent	capC4 complete	absent	10
1080	C1043	Campylobacter coli H110420358	43950	FAYG01	Food	0828	4422	Clade 1a (ST-828)	absent	absent	absent	capC4 complete	absent	9
928	C1045	Campylobacter coli H043200357	43952	FAYD01	Food	0828	2298	Clade 1a (ST-828)	absent	absent	absent	capC4 complete	absent	9
282	C1046	Campylobacter coli H132760749	43953	FAYP01	Food	0828	827	Clade 1a (ST-828)	absent	absent	absent	capC4 complete	absent	10
353	C1047	Campylobacter coli EC3474	43954	FAXV01	agriculture	0828	827	Clade 1a (ST-828)	absent	absent	absent	capC4 complete	absent	10
237	C1048	Campylobacter coli UNQMCIIS18a	43955	FAYE01	clinical	0828	827	Clade 1a (ST-828)	absent	absent	absent	capC4 complete	absent	9
304	C1049	Campylobacter coli EC3501	43956	FAYH01	agriculture	0828	827	Clade 1a (ST-828)	absent	absent	absent	capC4 complete	absent	10
332	C1050	Campylobacter coli EC5479	43957	FAYI01	agriculture	0828	827	Clade 1a (ST-828)	absent	absent	absent	capC4 complete	absent	9
647	C1052	Campylobacter coli H102240161	43959	FAYC01	Food	0828	872	Clade 1a (ST-828)	absent	absent	absent	capC4 complete	absent	7
218	C1053	Campylobacter coli p568B	43960	FAXX01	environmental	0828	827	Clade 1a (ST-828)	absent	absent	absent	capC4 complete	absent	10
695	C1054	Campylobacter coli H131800148	43961	FAYF01	clinical	0828	962	Clade 1a (ST-828)	absent	absent	absent	capC4 complete	absent	9
469	C1055	Campylobacter coli EC3731	43962	FAZA01	agriculture	0828	827	Clade 1a (ST-828)	absent	absent	absent	capC4 complete	absent	10
1144	C1056	Campylobacter coli H081820599a	43963	FAZL01	environmental	0828	828	Clade 1a (ST-828)	absent	absent	absent	capC4 complete	absent	10
307	C1058	Campylobacter coli EC3607	43965	FAYZ01	agriculture	0828	827	Clade 1a (ST-828)	absent	absent	absent	capC4 complete	absent	9
649	C1060	Campylobacter coli H095340114a	43967	FAZE01	clinical	0828	872	Clade 1a (ST-828)	absent	absent	absent	capC4 complete	absent	10
200	C1061	Campylobacter coli H040680225	43968	FAYW01	Food	0828	827	Clade 1a (ST-828)	absent	absent	absent	capC4 complete	absent	9
231	C1062	Campylobacter coli H132340486	43969	FAZC01	Food	0828	827	Clade 1a (ST-828)	absent	absent	absent	capC4 complete	absent	9
346	C1063	Campylobacter coli EC3756	43970	FAZK01	agriculture	0828	827	Clade 1a (ST-828)	absent	absent	absent	capC4 complete	absent	10
342	C1064	Campylobacter coli EC3529	43971	FAZB01	agriculture	0828	827	Clade 1a (ST-828)	absent	absent	absent	capC4 complete	absent	10
355	C1065	Campylobacter coli EC3389	43972	FAZG01	agriculture	0828	827	Clade 1a (ST-828)	absent	absent	absent	capC4 complete	absent	10
334	C1066	Campylobacter coli EC3748	43973	FAYT01	agriculture	0828	827	Clade 1a (ST-828)	absent	absent	absent	capC4 complete	absent	10
284	C1069	Campylobacter coli H111620356	43976	FAYY01	Food	0828	827	Clade 1a (ST-828)	absent	absent	absent	capC4 complete	absent	9
288	C1071	Campylobacter coli EC4060	43978	FAYU01	agriculture	0828	827	Clade 1a (ST-828)	absent	absent	absent	capC4 complete	absent	10
459	C1072	Campylobacter coli EC4194	43979	FAZJ01	agriculture	0828	827	Clade 1a (ST-828)	absent	absent	absent	capC4 complete	absent	9
358	C1073	Campylobacter coli EC3369	43980	FAYQ01	agriculture	0828	827	Clade 1a (ST-828)	absent	absent	absent	capC4 complete	absent	9
298	C1074	Campylobacter coli EC3338	43981	FAYS01	agriculture	0828	827	Clade 1a (ST-828)	absent	absent	absent	capC4 complete	absent	10
533	C1076	Campylobacter coli p515D	43983	FAZH01	environmental	0828	825	Clade 1a (ST-828)	absent	absent	absent	capC4 complete	absent	10
1147	C1078	Campylobacter coli H044040580	43985	FAZN01	Food	0828	828	Clade 1a (ST-828)	absent	absent	absent	capC4 complete	absent	9
314	C1079	Campylobacter coli EC3956	43986	FAZP01	agriculture	0828	827	Clade 1a (ST-828)	absent	absent	absent	capC4 complete	absent	10
417	C1080	Campylobacter coli EC3875	43987	FAZU01	agriculture	0828	827	Clade 1a (ST-828)	absent	absent	absent	capC4 complete	absent	10
418	C1081	Campylobacter coli EC3727	43988	FAZQ01	agriculture	0828	827	Clade 1a (ST-828)	absent	absent	absent	capC4 complete	absent	10
347	C1082	Campylobacter coli EC3619	43989	FAZR01	agriculture	0828	827	Clade 1a (ST-828)	absent	absent	absent	capC4 complete	absent	10
228	C1083	Campylobacter coli H062180535	43990	FAZV01	Food	0828	827	Clade 1a (ST-828)	absent	absent	absent	capC4 complete	absent	9
1197	C1085	Campylobacter coli H120880379	43992	FAZX01	Food	0828	828	Clade 1a (ST-828)	absent	absent	absent	capC4 complete	absent	9
451	C1087	Campylobacter coli EC3879	43994	FAZZ01	agriculture	0828	827	Clade 1a (ST-828)	absent	absent	absent	capC4 complete	absent	9
311	C1088	Campylobacter coli EC3370	43995	FAZT01	agriculture	0828	827	Clade 1a (ST-828)	absent	absent	absent	capC4 complete	absent	9
368	C1089	Campylobacter coli EC3627	43996	FBAA01	agriculture	0828	827	Clade 1a (ST-828)	absent	absent	absent	capC4 complete	absent	10
374	C1090	Campylobacter coli EC3693	43997	FBAH01	agriculture	0828	827	Clade 1a (ST-828)	absent	absent	absent	capC4 complete	absent	10
530	C1091	Campylobacter coli p494B	43998	FBAK01	environmental	0828	825	Clade 1a (ST-828)	absent	absent	absent	capC4 complete	absent	10
512	C1094	Campylobacter coli H112160324	44001	FAZY01	Food	0828	3016	Clade 1a (ST-828)	absent	absent	absent	capC4 complete	absent	10
344	C1095	Campylobacter coli EC3774	44002	FBAJ01	agriculture	0828	827	Clade 1a (ST-828)	absent	absent	absent	capC4 complete	absent	10
321	C1096	Campylobacter coli EC3400	44003	FBAB01	agriculture	0828	827	Clade 1a (ST-828)	absent	absent	absent	capC4 complete	absent	10
375	C1097	Campylobacter coli EC4730	44004	FBAO01	agriculture	0828	827	Clade 1a (ST-828)	absent	absent	absent	capC4 complete	absent	10
305	C1098	Campylobacter coli EC3326	44005	FBAC01	agriculture	0828	827	Clade 1a (ST-828)	absent	absent	absent	capC4 complete	absent	10
1168	C1100	Campylobacter coli H132760143	44007	FBAI01	Food	0828	828	Clade 1a (ST-828)	absent	absent	absent	capC4 complete	absent	13
1192	C1101	Campylobacter coli H132580228	44008	FBAS01	Food	0828	828	Clade 1a (ST-828)	absent	absent	absent	capC4 complete	absent	10
356	C1103	Campylobacter coli EC3631	44010	FBAQ01	agriculture	0828	827	Clade 1a (ST-828)	absent	absent	absent	capC4 complete	absent	9
306	C1104	Campylobacter coli EC3533	44011	FBAE01	agriculture	0828	827	Clade 1a (ST-828)	absent	absent	absent	capC4 complete	absent	8
331	C1105	Campylobacter coli EC3782	44012	FBAD01	agriculture	0828	827	Clade 1a (ST-828)	absent	absent	absent	capC4 complete	absent	10
359	C1106	Campylobacter coli EC3725	44013	FBAV01	agriculture	0828	827	Clade 1a (ST-828)	absent	absent	absent	capC4 complete	absent	9
528	C1110	Campylobacter coli p515A	44017	FBAM01	environmental	0828	825	Clade 1a (ST-828)	absent	absent	absent	capC4 complete	absent	10
457	C1111	Campylobacter coli EC3713	44018	FBAU01	agriculture	0828	827	Clade 1a (ST-828)	absent	absent	absent	capC4 complete	absent	10
301	C1112	Campylobacter coli EC3575	44019	FBAR01	agriculture	0828	827	Clade 1a (ST-828)	absent	absent	absent	capC4 complete	absent	10
367	C1113	Campylobacter coli EC4951	44020	FBAX01	agriculture	0828	827	Clade 1a (ST-828)	absent	absent	absent	capC4 complete	absent	9
354	C1114	Campylobacter coli EC3521	44021	FBAN01	agriculture	0828	827	Clade 1a (ST-828)	absent	absent	absent	capC4 complete	absent	10
287	C1115	Campylobacter coli H053780444	44022	FBBB01	Food	0828	827	Clade 1a (ST-828)	absent	absent	absent	capC4 complete	absent	9
369	C1117	Campylobacter coli EC3537	44024	FBBA01	agriculture	0828	827	Clade 1a (ST-828)	absent	absent	absent	capC4 complete	absent	10
372	C1118	Campylobacter coli EC3444	44025	FBBE01	agriculture	0828	827	Clade 1a (ST-828)	absent	absent	absent	capC4 complete	absent	10
1188	C1119	Campylobacter coli H133040289	44026	FBBI01	Food	0828	828	Clade 1a (ST-828)	absent	absent	absent	capC4 complete	absent	9
366	C1121	Campylobacter coli EC4448	44028	FBAZ01	agriculture	0828	827	Clade 1a (ST-828)	absent	absent	absent	capC4 complete	absent	10
453	C1122	Campylobacter coli EC6016	44029	FBBF01	agriculture	0828	827	Clade 1a (ST-828)	absent	absent	absent	capC4 complete	absent	9
309	C1123	Campylobacter coli EC5240a	44030	FBBG01	agriculture	0828	827	Clade 1a (ST-828)	absent	absent	absent	capC4 complete	absent	10
349	C1124	Campylobacter coli EC4393	44031	FBAY01	agriculture	0828	827	Clade 1a (ST-828)	absent	absent	absent	capC4 complete	absent	9
319	C1125	Campylobacter coli EC3940	44032	FBBK01	agriculture	0828	827	Clade 1a (ST-828)	absent	absent	absent	capC4 complete	absent	10
320	C1126	Campylobacter coli EC3786	44033	FBBH01	agriculture	0828	827	Clade 1a (ST-828)	absent	absent	absent	capC4 complete	absent	10
316	C1127	Campylobacter coli EC3348	44034	FBBD01	agriculture	0828	827	Clade 1a (ST-828)	absent	absent	absent	capC4 complete	absent	10
318	C1128	Campylobacter coli EC3505	44035	FBBL01	agriculture	0828	827	Clade 1a (ST-828)	absent	absent	absent	capC4 complete	absent	10
313	C1129	Campylobacter coli EC6168	44036	FBBM01	agriculture	0828	827	Clade 1a (ST-828)	absent	absent	absent	capC4 complete	absent	8
477	C1130	Campylobacter coli EC6158	44037	FBBN01	agriculture	0828	827	Clade 1a (ST-828)	absent	absent	absent	capC4 complete	absent	9
450	C1131	Campylobacter coli EC5841	44038	FBBP01	agriculture	0828	827	Clade 1a (ST-828)	absent	absent	absent	capC4 complete	absent	9
328	C1133	Campylobacter coli EC5259	44040	FBBO01	agriculture	0828	827	Clade 1a (ST-828)	absent	absent	absent	capC4 complete	absent	9
468	C1134	Campylobacter coli EC6203	44041	FBBT01	agriculture	0828	827	Clade 1a (ST-828)	absent	absent	absent	capC4 complete	absent	9
460	C1135	Campylobacter coli EC5679	44042	FBBR01	agriculture	0828	827	Clade 1a (ST-828)	absent	absent	absent	capC4 complete	absent	9
312	C1138	Campylobacter coli EC5604	44045	FBBV01	agriculture	0828	827	Clade 1a (ST-828)	absent	absent	absent	capC4 complete	absent	9
464	C1139	Campylobacter coli EC5850	44046	FBBX01	agriculture	0828	827	Clade 1a (ST-828)	absent	absent	absent	capC4 complete	absent	10
472	C1140	Campylobacter coli EC5923	44047	FBBY01	agriculture	0828	827	Clade 1a (ST-828)	absent	absent	absent	capC4 complete	absent	9
478	C1141	Campylobacter coli EC6124	44048	FBCE01	agriculture	0828	827	Clade 1a (ST-828)	absent	absent	absent	capC4 complete	absent	9
462	C1142	Campylobacter coli EC4709	44049	FBCD01	agriculture	0828	827	Clade 1a (ST-828)	absent	absent	absent	capC4 complete	absent	9
363	C1143	Campylobacter coli EC6047	44050	FBCA01	agriculture	0828	827	Clade 1a (ST-828)	absent	absent	absent	capC4 complete	absent	10
348	C1144	Campylobacter coli EC4868	44051	FBCB01	agriculture	0828	827	Clade 1a (ST-828)	absent	absent	absent	capC4 complete	absent	9
299	C1145	Campylobacter coli EC5531	44052	FBBZ01	agriculture	0828	827	Clade 1a (ST-828)	absent	absent	absent	capC4 complete	absent	9
345	C1146	Campylobacter coli EC5246a	44053	FBBW01	agriculture	0828	827	Clade 1a (ST-828)	absent	absent	absent	capC4 complete	absent	9
465	C1147	Campylobacter coli EC6304	44054	FBCC01	agriculture	0828	827	Clade 1a (ST-828)	absent	absent	absent	capC4 complete	absent	9
470	C1148	Campylobacter coli EC5905	44055	FBCF01	agriculture	0828	827	Clade 1a (ST-828)	absent	absent	absent	capC4 complete	absent	9
361	C1149	Campylobacter coli EC4462	44056	FBCH01	agriculture	0828	827	Clade 1a (ST-828)	absent	absent	absent	capC4 complete	absent	9
362	C1150	Campylobacter coli EC3397	44057	FBCQ01	agriculture	0828	827	Clade 1a (ST-828)	absent	absent	absent	capC4 complete	absent	10
350	C1152	Campylobacter coli EC4356	44059	FBCI01	agriculture	0828	827	Clade 1a (ST-828)	absent	absent	absent	capC4 complete	absent	10
370	C1153	Campylobacter coli EC4287	44060	FBCK01	agriculture	0828	827	Clade 1a (ST-828)	absent	absent	absent	capC4 complete	absent	9
445	C1154	Campylobacter coli EC4258	44061	FBCM01	agriculture	0828	827	Clade 1a (ST-828)	absent	absent	absent	capC4 complete	absent	10
310	C1155	Campylobacter coli EC4473	44062	FBCJ01	agriculture	0828	827	Clade 1a (ST-828)	absent	absent	absent	capC4 complete	absent	9
289	C1156	Campylobacter coli EC3952	44063	FBCP01	agriculture	0828	827	Clade 1a (ST-828)	absent	absent	absent	capC4 complete	absent	8
373	C1158	Campylobacter coli EC3611	44065	FBCL01	agriculture	0828	827	Clade 1a (ST-828)	absent	absent	absent	capC4 complete	absent	10
452	C1159	Campylobacter coli EC5947	44066	FBCN01	agriculture	0828	827	Clade 1a (ST-828)	absent	absent	absent	capC4 complete	absent	10
322	C1160	Campylobacter coli EC5520	44067	FBCO01	agriculture	0828	827	Clade 1a (ST-828)	absent	absent	absent	capC4 complete	absent	10
338	C1161	Campylobacter coli EC4242	44068	FBCW01	agriculture	0828	827	Clade 1a (ST-828)	absent	absent	absent	capC4 complete	absent	10
365	C1162	Campylobacter coli EC4250	44069	FBCS01	agriculture	0828	827	Clade 1a (ST-828)	absent	absent	absent	capC4 complete	absent	9
364	C1163	Campylobacter coli EC4946	44070	FBCR01	agriculture	0828	827	Clade 1a (ST-828)	absent	absent	absent	capC4 complete	absent	8
454	C1164	Campylobacter coli EC6173	44071	FBCV01	agriculture	0828	827	Clade 1a (ST-828)	absent	absent	absent	capC4 complete	absent	9
351	C1165	Campylobacter coli EC4675	44072	FBCY01	agriculture	0828	827	Clade 1a (ST-828)	absent	absent	absent	capC4 complete	absent	10
443	C1166	Campylobacter coli EC3928	44073	FBCX01	agriculture	0828	827	Clade 1a (ST-828)	absent	absent	absent	capC4 complete	absent	9
419	C1167	Campylobacter coli EC4383	44074	FBCU01	agriculture	0828	827	Clade 1a (ST-828)	absent	absent	absent	capC4 complete	absent	9
448	C1168	Campylobacter coli EC4690	44075	FBDB01	agriculture	0828	827	Clade 1a (ST-828)	absent	absent	absent	capC4 complete	absent	9
323	C1169	Campylobacter coli EC3705	44076	FBCZ01	agriculture	0828	827	Clade 1a (ST-828)	absent	absent	absent	capC4 complete	absent	10
339	C1170	Campylobacter coli EC4530	44077	FBDD01	agriculture	0828	827	Clade 1a (ST-828)	absent	absent	absent	capC4 complete	absent	9
449	C1171	Campylobacter coli EC4722	44078	FBDA01	agriculture	0828	827	Clade 1a (ST-828)	absent	absent	absent	capC4 complete	absent	9
446	C1172	Campylobacter coli EC6299	44079	FBDF01	agriculture	0828	827	Clade 1a (ST-828)	absent	absent	absent	capC4 complete	absent	9
302	C1173	Campylobacter coli EC3623	44080	FBDC01	agriculture	0828	827	Clade 1a (ST-828)	absent	absent	absent	capC4 complete	absent	9
343	C1174	Campylobacter coli EC4277	44081	FBDE01	agriculture	0828	827	Clade 1a (ST-828)	absent	absent	absent	capC4 complete	absent	9
300	C1175	Campylobacter coli EC4768	44082	FBDG01	agriculture	0828	827	Clade 1a (ST-828)	absent	absent	absent	capC4 complete	absent	10
458	C1176	Campylobacter coli EC4593	44083	FBDH01	agriculture	0828	827	Clade 1a (ST-828)	absent	absent	absent	capC4 complete	absent	9
371	C1177	Campylobacter coli EC5240b	44084	FBDI01	agriculture	0828	827	Clade 1a (ST-828)	absent	absent	absent	capC4 complete	absent	10
461	C1178	Campylobacter coli EC4978	44085	FBDJ01	agriculture	0828	827	Clade 1a (ST-828)	absent	absent	absent	capC4 complete	absent	8
467	C1179	Campylobacter coli EC5992	44086	FBDL01	agriculture	0828	827	Clade 1a (ST-828)	absent	absent	absent	capC4 complete	absent	9
357	C1180	Campylobacter coli EC4685	44087	FBDK01	agriculture	0828	827	Clade 1a (ST-828)	absent	absent	absent	capC4 complete	absent	9
340	C1181	Campylobacter coli EC5246b	44088	FBDM01	agriculture	0828	827	Clade 1a (ST-828)	absent	absent	absent	capC4 complete	absent	9
303	C1182	Campylobacter coli EC3689	44089	FBDN01	agriculture	0828	827	Clade 1a (ST-828)	absent	absent	absent	capC4 complete	absent	10
471	C1183	Campylobacter coli EC5183	44090	FBDO01	agriculture	0828	827	Clade 1a (ST-828)	absent	absent	absent	capC4 complete	absent	9
444	C1184	Campylobacter coli EC4102	44091	FBDR01	agriculture	0828	827	Clade 1a (ST-828)	absent	absent	absent	capC4 complete	absent	9
335	C1185	Campylobacter coli EC3721	44092	FBDP01	agriculture	0828	827	Clade 1a (ST-828)	absent	absent	absent	capC4 complete	absent	10
1026	C1190	Campylobacter coli SS-2284	44097	FBDX01	agriculture	none	N/A	Clade 1a (ST-828)	absent	absent	absent	capC4 complete	absent	9
1078	C1191	Campylobacter coli SS-2357	44098	FBEC01	agriculture	none	1493	Clade 1a (ST-828)	absent	absent	absent	capC4 complete	absent	9
1014	C1192	Campylobacter coli SS-2351	44099	FBDV01	agriculture	none	1090	Clade 1a (ST-828)	absent	absent	absent	capC4 complete	absent	9
1017	C1193	Campylobacter coli SS-2349	44100	FBDY01	agriculture	none	1090	Clade 1a (ST-828)	absent	absent	absent	capC4 complete	absent	9
1019	C1196	Campylobacter coli SS-2226	44103	FBEF01	agriculture	none	1090	Clade 1a (ST-828)	absent	absent	absent	capC4 complete	absent	9
1010	C1197	Campylobacter coli SS-2318	44104	FBEE01	agriculture	none	1090	Clade 1a (ST-828)	absent	absent	absent	capC4 complete	absent	9
1001	C1199	Campylobacter coli SS-2356	44106	FBED01	agriculture	none	1490	Clade 1a (ST-828)	absent	absent	absent	capC4 complete	absent	9
1007	C1200	Campylobacter coli SS-2286	44107	FBDZ01	agriculture	none	1090	Clade 1a (ST-828)	absent	absent	absent	capC4 complete	absent	9
1011	C1201	Campylobacter coli SS-2315	44108	FBEG01	agriculture	none	1090	Clade 1a (ST-828)	absent	absent	absent	capC4 complete	absent	10
1020	C1202	Campylobacter coli SS-2352	44109	FBEH01	agriculture	none	1488	Clade 1a (ST-828)	absent	absent	absent	capC4 complete	absent	8
1015	C1203	Campylobacter coli SS-2325	44110	FBEK01	agriculture	none	1090	Clade 1a (ST-828)	absent	absent	absent	capC4 complete	absent	10
1023	C1204	Campylobacter coli SS-2230	44111	FBEI01	agriculture	none	1090	Clade 1a (ST-828)	absent	absent	absent	capC4 complete	absent	9
1013	C1205	Campylobacter coli SS-2266	44112	FBEJ01	agriculture	none	1090	Clade 1a (ST-828)	absent	absent	absent	capC4 complete	absent	9
1021	C1206	Campylobacter coli SS-2278	44113	FBEL01	agriculture	none	1090	Clade 1a (ST-828)	absent	absent	absent	capC4 complete	absent	9
1008	C1207	Campylobacter coli SS-2326	44114	FBER01	agriculture	none	1090	Clade 1a (ST-828)	absent	absent	absent	capC4 complete	absent	9
1016	C1208	Campylobacter coli SS-2291	44115	FBEN01	agriculture	none	1090	Clade 1a (ST-828)	absent	absent	absent	capC4 complete	absent	9
1024	C1209	Campylobacter coli SS-2271	44116	FBEU01	agriculture	none	1090	Clade 1a (ST-828)	absent	absent	absent	capC4 complete	absent	8
1100	C1211	Campylobacter coli SS-2296	44118	FBEQ01	agriculture	0828	4149	Clade 1a (ST-828)	absent	absent	absent	capC4 complete	absent	9
1022	C1212	Campylobacter coli SS-2238	44119	FBEP01	agriculture	none	1090	Clade 1a (ST-828)	absent	absent	absent	capC4 complete	absent	9
1009	C1213	Campylobacter coli SS-2285	44120	FBES01	agriculture	none	1090	Clade 1a (ST-828)	absent	absent	absent	capC4 complete	absent	9
1018	C1214	Campylobacter coli SS-2279	44121	FBEW01	agriculture	none	1090	Clade 1a (ST-828)	absent	absent	absent	capC4 complete	absent	9
1012	C1215	Campylobacter coli SS-2276	44122	FBEX01	agriculture	none	1090	Clade 1a (ST-828)	absent	absent	absent	capC4 complete	absent	9
473	C1217	Campylobacter coli EC5899	44124	FBEO01	agriculture	0828	827	Clade 1a (ST-828)	absent	absent	absent	capC4 complete	absent	9
376	C1218	Campylobacter coli EC4297	44125	FBEV01	agriculture	0828	827	Clade 1a (ST-828)	absent	absent	absent	capC4 complete	absent	9
474	C1219	Campylobacter coli EC4098	44126	FBEZ01	agriculture	0828	827	Clade 1a (ST-828)	absent	absent	absent	capC4 complete	absent	10
379	C1220	Campylobacter coli EC5806	44127	FBEY01	agriculture	0828	827	Clade 1a (ST-828)	absent	absent	absent	capC4 complete	absent	9
386	C1221	Campylobacter coli EC4835	44128	FBFA01	agriculture	0828	827	Clade 1a (ST-828)	absent	absent	absent	capC4 complete	absent	10
378	C1222	Campylobacter coli EC4267	44129	FBFB01	agriculture	0828	827	Clade 1a (ST-828)	absent	absent	absent	capC4 complete	absent	10
476	C1223	Campylobacter coli EC5983	44130	FBFC01	agriculture	0828	827	Clade 1a (ST-828)	absent	absent	absent	capC4 complete	absent	10
382	C1224	Campylobacter coli EC4808	44131	FBFD01	agriculture	0828	827	Clade 1a (ST-828)	absent	absent	absent	capC4 complete	absent	9
420	C1225	Campylobacter coli EC6049	44132	FBFE01	agriculture	0828	827	Clade 1a (ST-828)	absent	absent	absent	capC4 complete	absent	9
381	C1226	Campylobacter coli EC4238	44133	FBFF01	agriculture	0828	827	Clade 1a (ST-828)	absent	absent	absent	capC4 complete	absent	9
466	C1227	Campylobacter coli EC5721	44134	FBFG01	agriculture	0828	827	Clade 1a (ST-828)	absent	absent	absent	capC4 complete	absent	10
380	C1228	Campylobacter coli EC4910	44135	FBFH01	agriculture	0828	827	Clade 1a (ST-828)	absent	absent	absent	capC4 complete	absent	9
384	C1230	Campylobacter coli EC5338	44137	FBFJ01	agriculture	0828	827	Clade 1a (ST-828)	absent	absent	absent	capC4 complete	absent	9
385	C1231	Campylobacter coli EC4956	44138	FBFK01	agriculture	0828	827	Clade 1a (ST-828)	absent	absent	absent	capC4 complete	absent	9
383	C1232	Campylobacter coli EC5072	44139	FBFL01	agriculture	0828	827	Clade 1a (ST-828)	absent	absent	absent	capC4 complete	absent	9
377	C1233	Campylobacter coli EC6122	44140	FBFM01	agriculture	0828	827	Clade 1a (ST-828)	absent	absent	absent	capC4 complete	absent	8
475	C1234	Campylobacter coli EC5693	44141	FBFN01	agriculture	0828	827	Clade 1a (ST-828)	absent	absent	absent	capC4 complete	absent	10
1025	C1235	Campylobacter coli SS-2249	44142	FBFO01	agriculture	none	1090	Clade 1a (ST-828)	absent	absent	absent	capC4 complete	absent	9
292	C1259	Campylobacter coli EC3146	44168	FBGF01	agriculture	0828	827	Clade 1a (ST-828)	absent	absent	absent	capC4 complete	absent	9
1292	C1260	Campylobacter coli BRISLC31-1	44169	FBGO01	animal (other)	0828	2022	Clade 1a (ST-828)	absent	absent	absent	capC4 complete	absent	9
214	C1261	Campylobacter coli CCN288	44170	FBGL01	agriculture	0828	827	Clade 1a (ST-828)	absent	absent	absent	capC4 complete	absent	10
279	C1262	Campylobacter coli CCN120	44171	FBGJ01	agriculture	0828	827	Clade 1a (ST-828)	absent	absent	absent	capC4 complete	absent	9
206	C1263	Campylobacter coli CCN60	44172	FBGI01	agriculture	0828	827	Clade 1a (ST-828)	absent	absent	absent	capC4 complete	absent	10
1145	C1265	Campylobacter coli UNF383D	44174	FBGP01	agriculture	0828	828	Clade 1a (ST-828)	absent	absent	absent	capC4 complete	absent	9
315	C1267	Campylobacter coli EC3498	44176	FBGS01	agriculture	0828	827	Clade 1a (ST-828)	absent	absent	absent	capC4 complete	absent	10
325	C1269	Campylobacter coli EC3373	44178	FBGU01	agriculture	0828	827	Clade 1a (ST-828)	absent	absent	absent	capC4 complete	absent	9
605	C1270	Campylobacter coli CCN245	44179	FBGW01	agriculture	0828	825	Clade 1a (ST-828)	absent	absent	absent	capC4 complete	absent	10
565	C1271	Campylobacter coli CCN397	44180	FBGV01	agriculture	0828	825	Clade 1a (ST-828)	absent	absent	absent	capC4 complete	absent	9
665	C1273	Campylobacter coli NCTC12567	44182	FBGX01	clinical	0828	899	Clade 1a (ST-828)	absent	absent	absent	capC4 complete	absent	8
294	C1275	Campylobacter coli EC3365	44184	FBGZ01	agriculture	0828	827	Clade 1a (ST-828)	absent	absent	absent	capC4 complete	absent	10
333	C1277	Campylobacter coli EC3390	44186	FBHC01	agriculture	0828	827	Clade 1a (ST-828)	absent	absent	absent	capC4 complete	absent	10
606	C1278	Campylobacter coli CCN246	44187	FBHD01	agriculture	0828	825	Clade 1a (ST-828)	absent	absent	absent	capC4 complete	absent	10
207	C1279	Campylobacter coli CCN153	44188	FBHE01	agriculture	0828	827	Clade 1a (ST-828)	absent	absent	absent	capC4 complete	absent	8
455	C1283	Campylobacter coli EC3511	44192	FBHI01	agriculture	0828	827	Clade 1a (ST-828)	absent	absent	absent	capC4 complete	absent	9
295	C1284	Campylobacter coli EC3478	44193	FBHJ01	agriculture	0828	827	Clade 1a (ST-828)	absent	absent	absent	capC4 complete	absent	9
208	C1285	Campylobacter coli CCN154	44195	FBHM01	agriculture	0828	827	Clade 1a (ST-828)	absent	absent	absent	capC4 complete	absent	8
1237	C1287	Campylobacter coli NCTC12570	44197	FBHN01	clinical	0828	901	Clade 1a (ST-828)	absent	absent	absent	capC4 complete	absent	9
714	C1288	Campylobacter coli CCN205	44198	FBHO01	agriculture	0828	962	Clade 1a (ST-828)	absent	absent	absent	capC4 complete	absent	9
308	C1289	Campylobacter coli EC3490	44199	FBHP01	agriculture	0828	827	Clade 1a (ST-828)	absent	absent	absent	capC4 complete	absent	10
1091	C1290	Campylobacter coli UNES15	44200	FBHQ01	agriculture	0828	5165	Clade 1a (ST-828)	absent	absent	absent	capC4 complete	absent	9
715	C1292	Campylobacter coli CCN257	44202	FBHS01	agriculture	0828	962	Clade 1a (ST-828)	absent	absent	absent	capC4 complete	absent	9
543	C1293	Campylobacter coli CCN177	44203	FBHT01	agriculture	0828	825	Clade 1a (ST-828)	absent	absent	absent	capC4 complete	absent	9
998	C1295	Campylobacter coli UNOR581A	44205	FBHW01	agriculture	none	1531	Clade 1a (ST-828)	absent	absent	absent	capC4 complete	absent	10
544	C1298	Campylobacter coli CCN178	44210	FBHU01	agriculture	0828	825	Clade 1a (ST-828)	absent	absent	absent	capC4 complete	absent	9
329	C1302	Campylobacter coli EC3361	44214	FBIC01	agriculture	0828	827	Clade 1a (ST-828)	absent	absent	absent	capC4 complete	absent	10
1293	C1304	Campylobacter coli BRIS1041X	44216	FBIH01	agriculture	0828	2022	Clade 1a (ST-828)	absent	absent	absent	capC4 complete	absent	9
281	C1305	Campylobacter coli CCN119	44218	FBIL01	agriculture	0828	827	Clade 1a (ST-828)	absent	absent	absent	capC4 complete	absent	9
681	C1306	Campylobacter coli H140420134	44219	FBII01	clinical	0828	872	Clade 1a (ST-828)	absent	absent	absent	capC4 complete	absent	9
326	C1309	Campylobacter coli EC3381	44222	FBIN01	agriculture	0828	827	Clade 1a (ST-828)	absent	absent	absent	capC4 complete	absent	9
209	C1311	Campylobacter coli CCN72	44224	FBIQ01	agriculture	0828	827	Clade 1a (ST-828)	absent	absent	absent	capC4 complete	absent	10
271	C1312	Campylobacter coli CCN56	44225	FBIU01	agriculture	0828	827	Clade 1a (ST-828)	absent	absent	absent	capC4 complete	absent	10
272	C1313	Campylobacter coli CCN123	44226	FBIO01	agriculture	0828	827	Clade 1a (ST-828)	absent	absent	absent	capC4 complete	absent	9
327	C1315	Campylobacter coli EC3385	44229	FBIS01	agriculture	0828	827	Clade 1a (ST-828)	absent	absent	absent	capC4 complete	absent	10
693	C1316	Campylobacter coli CCN355	44230	FBIR01	agriculture	0828	962	Clade 1a (ST-828)	absent	absent	absent	capC4 complete	absent	9
610	C1317	Campylobacter coli UNCIC2	44231	FBIW01	agriculture	0828	1405	Clade 1a (ST-828)	absent	absent	absent	capC4 complete	absent	5+4
211	C1318	Campylobacter coli CCN293	44232	FBIY01	agriculture	0828	827	Clade 1a (ST-828)	absent	absent	absent	capC4 complete	absent	10
1085	C1319	Campylobacter coli CCN349	44233	FBIX01	agriculture	none	7117	Clade 1a (ST-828)	absent	absent	absent	capC4 complete	absent	10
215	C1320	Campylobacter coli CCN71	44234	FBIV01	agriculture	0828	827	Clade 1a (ST-828)	absent	absent	absent	capC4 complete	absent	10
293	C1322	Campylobacter coli EC3160	44237	FBJB01	agriculture	0828	827	Clade 1a (ST-828)	absent	absent	absent	capC4 complete	absent	10
324	C1323	Campylobacter coli EC3356	44238	FBJC01	agriculture	0828	827	Clade 1a (ST-828)	absent	absent	absent	capC4 complete	absent	9
296	C1324	Campylobacter coli EC3357	44239	FBJD01	agriculture	0828	827	Clade 1a (ST-828)	absent	absent	absent	capC4 complete	absent	9
274	C1325	Campylobacter coli CCN181	44240	FBJE01	agriculture	0828	827	Clade 1a (ST-828)	absent	absent	absent	capC4 complete	absent	9
210	C1326	Campylobacter coli CCN59	44241	FBJF01	agriculture	0828	827	Clade 1a (ST-828)	absent	absent	absent	capC4 complete	absent	10
275	C1327	Campylobacter coli CCN265	44242	FBJH01	agriculture	0828	827	Clade 1a (ST-828)	absent	absent	absent	capC4 complete	absent	9
406	C1328	Campylobacter coli H140660843	44243	FBJG01	clinical	0828	827	Clade 1a (ST-828)	absent	absent	absent	capC4 complete	absent	10
556	C1329	Campylobacter coli CCN19	44244	FBJI01	agriculture	0828	825	Clade 1a (ST-828)	absent	absent	absent	capC4 complete	absent	10
317	C1330	Campylobacter coli EC3344	44245	FBJK01	agriculture	0828	827	Clade 1a (ST-828)	absent	absent	absent	capC4 complete	absent	9
352	C1331	Campylobacter coli EC3466	44246	FBJJ01	agriculture	0828	827	Clade 1a (ST-828)	absent	absent	absent	capC4 complete	absent	10
297	C1332	Campylobacter coli EC3298	44247	FBJM01	agriculture	0828	827	Clade 1a (ST-828)	absent	absent	absent	capC4 complete	absent	10
694	C1333	Campylobacter coli CCN357	44248	FBJL01	agriculture	0828	962	Clade 1a (ST-828)	absent	absent	absent	capC4 complete	absent	9
557	C1335	Campylobacter coli CCN20	44251	FBJP01	agriculture	0828	825	Clade 1a (ST-828)	absent	absent	absent	capC4 complete	absent	8
447	C1336	Campylobacter coli EC3322	44252	FBJQ01	agriculture	0828	827	Clade 1a (ST-828)	absent	absent	absent	capC4 complete	absent	9
1086	C1337	Campylobacter coli EC0349	44253	FBJR01	agriculture	none	7117	Clade 1a (ST-828)	absent	absent	absent	capC4 complete	absent	10
213	C1338	Campylobacter coli CCN292	44254	FBJS01	agriculture	0828	827	Clade 1a (ST-828)	absent	absent	absent	capC4 complete	absent	10
276	C1339	Campylobacter coli CCN124	44255	FBJT01	agriculture	0828	827	Clade 1a (ST-828)	absent	absent	absent	capC4 complete	absent	10
280	C1340	Campylobacter coli CCN64	44256	FBJU01	agriculture	0828	827	Clade 1a (ST-828)	absent	absent	absent	capC4 complete	absent	9
423	C1341	Campylobacter coli p546B	44257	FBJX01	environmental	0828	827	Clade 1a (ST-828)	absent	absent	absent	capC4 complete	absent	10
650	C1342	Campylobacter coli H095340114b	44258	FBKC01	clinical	0828	872	Clade 1a (ST-828)	absent	absent	absent	capC4 complete	absent	10
431	C1344	Campylobacter coli p635D	44260	FBKB01	environmental	0828	827	Clade 1a (ST-828)	absent	absent	absent	capC4 complete	absent	10
950	C1345	Campylobacter coli H084040382a	44261	FBJY01	clinical	0828	4709	Clade 1a (ST-828)	absent	absent	absent	capC4 complete	absent	9
285	C1349	Campylobacter coli H073180384	44265	FBJW01	clinical	0828	827	Clade 1a (ST-828)	absent	absent	absent	capC4 complete	absent	8
424	C1350	Campylobacter coli p474A	44266	FBKG01	environmental	0828	827	Clade 1a (ST-828)	absent	absent	absent	capC4 complete	absent	9
430	C1351	Campylobacter coli p474C	44267	FBKF01	environmental	0828	827	Clade 1a (ST-828)	absent	absent	absent	capC4 complete	absent	8
427	C1354	Campylobacter coli p635A	44270	FBKH01	environmental	0828	827	Clade 1a (ST-828)	absent	absent	absent	capC4 complete	absent	10
545	C1355	Campylobacter coli H123080386	44271	FBKI01	clinical	0828	825	Clade 1a (ST-828)	absent	absent	absent	capC4 complete	absent	9
534	C1356	Campylobacter coli p515B	44272	FBKE01	environmental	0828	825	Clade 1a (ST-828)	absent	absent	absent	capC4 complete	absent	10
425	C1364	Campylobacter coli p546D	44280	FBKR01	environmental	0828	827	Clade 1a (ST-828)	absent	absent	absent	capC4 complete	absent	10
426	C1369	Campylobacter coli H065100499	44285	FBKW01	environmental	0828	827	Clade 1a (ST-828)	absent	absent	absent	capC4 complete	absent	8
654	C1370	Campylobacter coli p474B	44286	FBKX01	environmental	0828	872	Clade 1a (ST-828)	absent	absent	absent	capC4 complete	absent	9
540	C1372	Campylobacter coli p588D	44288	FBLA01	environmental	0828	825	Clade 1a (ST-828)	absent	absent	absent	capC4 complete	absent	10
535	C1373	Campylobacter coli H133020651b	44289	FBLB01	clinical	0828	825	Clade 1a (ST-828)	absent	absent	absent	capC4 complete	absent	10
216	C1376	Campylobacter coli H114640463a	44292	FBLE01	clinical	0828	827	Clade 1a (ST-828)	absent	absent	absent	capC4 complete	absent	10
648	C1380	Campylobacter coli SWAN195-3	44296	FBLI01	environmental	0828	872	Clade 1a (ST-828)	absent	absent	absent	capC4 complete	absent	10
429	C1383	Campylobacter coli p604B	44299	FBLL01	environmental	0828	827	Clade 1a (ST-828)	absent	absent	absent	capC4 complete	absent	10
531	C1384	Campylobacter coli p546C	44300	FBLN01	environmental	0828	825	Clade 1a (ST-828)	absent	absent	absent	capC4 complete	absent	10
217	C1388	Campylobacter coli SWAN392	44304	FBLQ01	environmental	0828	827	Clade 1a (ST-828)	absent	absent	absent	capC4 complete	absent	10
891	C1391	Campylobacter coli p604D	44307	FBLZ01	environmental	0828	825	Clade 1a (ST-828)	absent	absent	absent	capC4 complete	absent	9
999	C1393	Campylobacter coli UNNQFC9	44309	FBLR01	environmental	none	1531	Clade 1a (ST-828)	absent	absent	absent	capC4 complete	absent	9
539	C1396	Campylobacter coli SWAN350	44312	FBLU01	environmental	0828	825	Clade 1a (ST-828)	absent	absent	absent	capC4 complete	absent	10
532	C1397	Campylobacter coli p495D	44313	FBLV01	environmental	0828	825	Clade 1a (ST-828)	absent	absent	absent	capC4 complete	absent	10
574	C1398	Campylobacter coli p494D	44314	FBMB01	environmental	0828	825	Clade 1a (ST-828)	absent	absent	absent	capC4 complete	absent	5+4
1236	C1404	Campylobacter coli UNOR10622c	44320	FBMD01	agriculture	0828	829	Clade 1a (ST-828)	absent	absent	absent	capC4 complete	absent	10
892	C1405	Campylobacter coli UNF5421c	44321	FBMG01	agriculture	0828	825	Clade 1a (ST-828)	absent	absent	absent	capC4 complete	absent	9
278	C1406	Campylobacter coli UNOR13691b	44322	FBMF01	agriculture	0828	827	Clade 1a (ST-828)	absent	absent	absent	capC4 complete	absent	9
238	C1407	Campylobacter coli CCN182	44323	FBMJ01	agriculture	0828	827	Clade 1a (ST-828)	absent	absent	absent	capC4 complete	absent	9
273	C1409	Campylobacter coli NCTC11438	44325	FBMN01	clinical	0828	827	Clade 1a (ST-828)	absent	absent	absent	capC4 complete	absent	9
277	C1410	Campylobacter coli CCN26	44327	FBMP01	agriculture	0828	827	Clade 1a (ST-828)	absent	absent	absent	capC4 complete	absent	10
360	C1411	Campylobacter coli CCN55	44328	FBMM01	agriculture	0828	827	Clade 1a (ST-828)	absent	absent	absent	capC4 complete	absent	10
566	C1413	Campylobacter coli H140420240	44330	FBMS01	clinical	0828	825	Clade 1a (ST-828)	absent	absent	absent	capC4 complete	absent	10
212	C1417	Campylobacter coli H140460193	44334	FBMV01	clinical	0828	827	Clade 1a (ST-828)	absent	absent	absent	capC4 complete	absent	10
529	C1418	Campylobacter coli CCN289	44335	FBMU01	agriculture	0828	825	Clade 1a (ST-828)	absent	absent	absent	capC4 complete	absent	10
421	C1423	Campylobacter coli H081940749	44340	FBNA01	environmental	0828	827	Clade 1a (ST-828)	absent	absent	absent	capC4 complete	absent	10
428	C1424	Campylobacter coli p546A	44341	FBNB01	environmental	0828	827	Clade 1a (ST-828)	absent	absent	absent	capC4 complete	absent	9
661	C1427	Campylobacter coli H093580323	44344	FBON01	environmental	0828	872	Clade 1a (ST-828)	absent	absent	absent	capC4 complete	absent	10
682	C1429	Campylobacter coli H051080182	44346	FBOQ01	clinical	0828	872	Clade 1a (ST-828)	absent	absent	absent	capC4 complete	absent	10
651	C1431	Campylobacter coli H090780151	44348	FBOK01	clinical	0828	872	Clade 1a (ST-828)	absent	absent	absent	capC4 complete	absent	9
1148	C1434	Campylobacter coli H073900238	44351	FBOT01	Food	0828	828	Clade 1a (ST-828)	absent	absent	absent	capC4 complete	absent	10
1229	C1438	Campylobacter coli H132580232	44355	FBND01	Food	0828	829	Clade 1a (ST-828)	absent	absent	absent	capC4 complete	absent	9
895	C1445	Campylobacter coli H092660305	44362	FBNL01	clinical	0828	829	Clade 1a (ST-828)	absent	absent	absent	capC4 complete	absent	9
1294	C1448	Campylobacter coli H132760142	44365	FBOU01	Food	0828	2022	Clade 1a (ST-828)	absent	absent	absent	capC4 complete	absent	9
564	C1449	Campylobacter coli H070680142	44366	FBNW01	clinical	0828	825	Clade 1a (ST-828)	absent	absent	absent	capC4 complete	absent	10
1295	C1453	Campylobacter coli H073700405	44370	FBNF01	environmental	0828	2022	Clade 1a (ST-828)	absent	absent	absent	capC4 complete	absent	9
677	C1455	Campylobacter coli NCTC12568	44372	FBNI01	agriculture	0828	872	Clade 1a (ST-828)	absent	absent	absent	capC4 complete	absent	9
1297	C1456	Campylobacter coli H103600372	44373	FBOB01	clinical	0828	860	Clade 1a (ST-828)	absent	absent	absent	capC4 complete	absent	9
1153	C1458	Campylobacter coli H072620568	44375	FBOP01	environmental	0828	828	Clade 1a (ST-828)	absent	absent	absent	capC4 complete	absent	9
1090	C1459	Campylobacter coli H121060205	44376	FBOW01	clinical	none	N/A	Clade 1a (ST-828)	absent	absent	absent	capC4 complete	absent	10
286	C1468	Campylobacter coli H092260569a	44385	FBNX01	environmental	0828	827	Clade 1a (ST-828)	absent	absent	absent	capC4 complete	absent	9
283	C1470	Campylobacter coli H072680465	44387	FBOF01	environmental	0828	827	Clade 1a (ST-828)	absent	absent	absent	capC4 complete	absent	10
567	C1471	Campylobacter coli H083960630	44388	FBNN01	environmental	0828	825	Clade 1a (ST-828)	absent	absent	absent	capC4 complete	absent	9
508	C1473	Campylobacter coli H090520713	44390	FBOZ01	environmental	0828	4434	Clade 1a (ST-828)	absent	absent	absent	capC4 complete	absent	9
656	C1480	Campylobacter coli H112820480	44397	FBPF01	clinical	0828	872	Clade 1a (ST-828)	absent	absent	absent	capC4 complete	absent	9
1272	C1481	Campylobacter coli H142080277	44398	FBPH01	clinical	0828	4425	Clade 1a (ST-828)	absent	absent	absent	capC4 complete	absent	9
502	C1482	Campylobacter coli H134460277	44399	FBPG01	clinical	0828	855	Clade 1a (ST-828)	absent	absent	absent	capC4 complete	absent	9
1190	C1483	Campylobacter coli H051160594	44400	FBPK01	Food	0828	828	Clade 1a (ST-828)	absent	absent	absent	capC4 complete	absent	10
563	C1486	Campylobacter coli H090660740	44403	FBPI01	environmental	0828	825	Clade 1a (ST-828)	absent	absent	absent	capC4 complete	absent	9
660	C1487	Campylobacter coli H093960099	44404	FBPM01	clinical	0828	872	Clade 1a (ST-828)	absent	absent	absent	capC4 complete	absent	9
416	C1489	Campylobacter coli H091320788	44406	FBPN01	environmental	0828	827	Clade 1a (ST-828)	absent	absent	absent	capC4 complete	absent	10
951	C1493	Campylobacter coli H063900532	44410	FBPQ01	environmental	0828	4709	Clade 1a (ST-828)	absent	absent	absent	capC4 complete	absent	9
422	C1495	Campylobacter coli H084040382b	44412	FBPU01	clinical	0828	827	Clade 1a (ST-828)	absent	absent	absent	capC4 complete	absent	10
707	C1498	Campylobacter coli H042120298	44415	FBPV01	Food	0828	962	Clade 1a (ST-828)	absent	absent	absent	capC4 complete	absent	9
1156	C1499	Campylobacter coli H081380695b	44416	FBPZ01	environmental	0828	828	Clade 1a (ST-828)	absent	absent	absent	capC4 complete	absent	9
579	C1500	Campylobacter coli H132480140	44417	FBQA01	Food	0828	825	Clade 1a (ST-828)	absent	absent	absent	capC4 complete	absent	5+4
199	C1501	Campylobacter coli H132940658	44418	FBPY01	Food	0828	827	Clade 1a (ST-828)	absent	absent	absent	capC4 complete	absent	9
1151	C1502	Campylobacter coli H130500174	44419	FBQH01	clinical	0828	828	Clade 1a (ST-828)	absent	absent	absent	capC4 complete	absent	10
524	C1505	Campylobacter coli H103480422	44422	FBQB01	Food	0828	2273	Clade 1a (ST-828)	absent	absent	absent	capC4 complete	absent	9
1258	C1506	Campylobacter coli H093100604	44423	FBQF01	environmental	0828	4425	Clade 1a (ST-828)	absent	absent	absent	capC4 complete	absent	10
745	C1507	Campylobacter coli H120960536	44424	FBQG01	Food	0828	829	Clade 1a (ST-828)	absent	absent	absent	capC4 complete	absent	9
1128	C1511	Campylobacter coli H063800417	44428	FBQI01	environmental	0828	829	Clade 1a (ST-828)	absent	absent	absent	capC4 complete	absent	10
1195	C1512	Campylobacter coli H094280625	44429	FBQL01	environmental	0828	828	Clade 1a (ST-828)	absent	absent	absent	capC4 complete	absent	9
582	C1513	Campylobacter coli H043940500	44430	FBQK01	Food	0828	825	Clade 1a (ST-828)	absent	absent	absent	capC4 complete	absent	5+4
607	C1518	Campylobacter coli H092260570	44435	FBQR01	environmental	0828	825	Clade 1a (ST-828)	absent	absent	absent	capC4 complete	absent	9
537	C1520	Campylobacter coli H054900335	44437	FBQT01	clinical	0828	825	Clade 1a (ST-828)	absent	absent	absent	capC4 complete	absent	10
1146	C1521	Campylobacter coli H063800423	44438	FBQU01	environmental	0828	828	Clade 1a (ST-828)	absent	absent	absent	capC4 complete	absent	9
652	C1522	Campylobacter coli p495c	44439	FBQW01	environmental	0828	872	Clade 1a (ST-828)	absent	absent	absent	capC4 complete	absent	9
290	C1523	Campylobacter coli H043900429	44440	FAXH01	Food	0828	827	Clade 1a (ST-828)	absent	absent	absent	capC4 complete	absent	9
875	C0001	Campylobacter coli 1091	35259	AIMV01	agriculture	0828	1068	Clade 1a (ST-828)	absent	absent	capC3 complete	absent	absent	9
851	C0002	Campylobacter coli 1098	35260	AIMW01	agriculture	0828	1104	Clade 1a (ST-828)	absent	absent	capC3 complete	absent	absent	11
781	C0003	Campylobacter coli 111-3	35246	AIMI01	agriculture	0828	1467	Clade 1a (ST-828)	absent	absent	capC3 complete	absent	absent	8
868	C0004	Campylobacter coli 1148	35261	AIMX01	agriculture	0828	1068	Clade 1a (ST-828)	absent	absent	capC3 complete	absent	absent	9
772	C0005	Campylobacter coli 132-6	35263	AINA01	agriculture	none	3861	Clade 1a (ST-828)	absent	absent	absent	absent	absent	none
831	C0006	Campylobacter coli 1417	35262	AIMY01	agriculture	0828	3221	Clade 1a (ST-828)	absent	capC2 complete	absent	absent	absent	9
855	C0007	Campylobacter coli 151-9	35277	AINQ01	agriculture	none	1102	Clade 1a (ST-828)	absent	capC2 complete	absent	absent	absent	9
874	C0009	Campylobacter coli 1891	35264	AINB01	agriculture	0828	1068	Clade 1a (ST-828)	absent	absent	capC3 complete	absent	absent	9
853	C0010	Campylobacter coli 1909	35265	AINC01	agriculture	0828	1104	Clade 1a (ST-828)	absent	absent	capC3 complete	absent	absent	9
854	C0011	Campylobacter coli 1948	35267	AINE01	agriculture	0828	1104	Clade 1a (ST-828)	absent	capC2 complete	absent	absent	absent	9
830	C0012	Campylobacter coli 1957	35268	AINF01	agriculture	0828	2698	Clade 1a (ST-828)	absent	capC2 complete	absent	absent	absent	10
852	C0013	Campylobacter coli 1961	35269	AING01	agriculture	0828	1104	Clade 1a (ST-828)	absent	absent	capC3 complete	absent	absent	9
1134	C0021	Campylobacter coli 2698	35255	AIMR01	agriculture	0828	829	Clade 1a (ST-828)	absent	absent	capC3 inactivated	absent	absent	10
1338	C0022	Campylobacter coli 31704	11135	AINJ01	clinical	1150	5160	Clade 1b (ST-1150)	absent	absent	absent	absent	absent	none
1309	C0023	Campylobacter coli 3705	N/A	AINK01	clinical	0828	1191	Clade 1a (ST-828)	absent	absent	capC3 complete	absent	absent	9
773	C0025	Campylobacter coli 67-8	35271	AINI01	agriculture	0828	1061	Clade 1a (ST-828)	absent	absent	absent	absent	absent	none
774	C0026	Campylobacter coli 7--1	N/A	AIMZ01	agriculture	none	3860	Clade 1a (ST-828)	absent	absent	capC3 complete	absent	absent	8
879	C0029	Campylobacter coli 84-2	35256	AIMS01	agriculture	0828	1113	Clade 1a (ST-828)	absent	absent	capC3 complete	absent	absent	9
1107	C0031	Campylobacter coli 90-3	35247	AIMJ01	agriculture	none	3862	Clade 1a (ST-828)	absent	absent	capC3 complete	absent	absent	6
825	C0034	Campylobacter coli H56	35283	AINW01	clinical	0828	1096	Clade 1a (ST-828)	absent	absent	capC3 complete	absent	absent	9
1136	C0035	Campylobacter coli H6	35280	AINT01	clinical	0828	3020	Clade 1a (ST-828)	absent	capC2 complete	absent	absent	absent	9
664	C0037	Campylobacter coli H9	35282	AINV01	clinical	0828	825	Clade 1a (ST-828)	absent	absent	absent	absent	absent	none
764	C0040	Campylobacter coli K3	N/A	AYKN01	clinical	0828	7123	Clade 1a (ST-828)	absent	absent	absent	absent	absent	none
973	C0046	Campylobacter coli LMG-9853	35278	AINR01	clinical	0828	3869	Clade 1a (ST-828)	absent	capC2 inactivated	absent	absent	absent	7
876	C0047	Campylobacter coli LMG-9854	35272	AINL01	clinical	0828	1068	Clade 1a (ST-828)	absent	absent	capC3 complete	absent	absent	8
827	C0048	Campylobacter coli LMG-9860	35279	AINS01	clinical	none	900	Clade 1a (ST-828)	absent	absent	capC3 complete	absent	absent	8
829	C0049	Campylobacter coli RM1875	32255	CP007183	agriculture	none	900	Clade 1a (ST-828)	absent	absent	capC3 complete	absent	absent	9
1347	C0051	Campylobacter coli RM4661	2473	CP007181	agriculture	none	1135	Clade 1b (ST-1150)	absent	absent	capC3 complete	absent	absent	9
870	C0052	Campylobacter coli RM5611	32289	CP007179	agriculture	0828	1068	Clade 1a (ST-828)	absent	absent	capC3 complete	absent	absent	9
814	C0054	Campylobacter coli Z163	35248	AIMK01	agriculture	0828	3336	Clade 1a (ST-828)	absent	absent	capC3 complete	absent	absent	9
858	C0064	Campylobacter coli OXC6551	12886	N/A	clinical	none	5755	Clade 1a (ST-828)	absent	capC2 complete	absent	absent	absent	9
793	C0065	Campylobacter coli OXC6559	12894	N/A	clinical	0828	5757	Clade 1a (ST-828)	absent	absent	absent	absent	absent	none
683	C0066	Campylobacter coli OXC6568	12903	N/A	clinical	0828	872	Clade 1a (ST-828)	absent	absent	capC3 complete	absent	absent	9
684	C0068	Campylobacter coli OXC6577	12912	N/A	clinical	0828	872	Clade 1a (ST-828)	absent	absent	capC3 complete	absent	absent	10
945	C0069	Campylobacter coli OXC6587	12924	N/A	clinical	none	1009	Clade 1a (ST-828)	absent	absent	capC3 complete	absent	absent	10
1122	C0071	Campylobacter coli OXC6258	16055	N/A	clinical	0828	860	Clade 1a (ST-828)	absent	capC2 complete	absent	absent	absent	9
1047	C0072	Campylobacter coli OXC6263	16060	N/A	clinical	0828	830	Clade 1a (ST-828)	absent	absent	capC3 complete	absent	absent	9
1320	C0073	Campylobacter coli OXC6267	16064	N/A	clinical	0828	5642	Clade 1a (ST-828)	absent	capC2 complete	absent	absent	absent	9
1327	C0075	Campylobacter coli OXC6296	16093	N/A	clinical	0828	5737	Clade 1a (ST-828)	absent	absent	capC3 complete	absent	absent	10
1311	C0080	Campylobacter coli OXC6337	16134	N/A	clinical	0828	1600	Clade 1a (ST-828)	absent	absent	capC3 complete	absent	absent	9
1334	C0090	Campylobacter coli OXC6395	16192	N/A	clinical	1150	1487	Clade 1b (ST-1150)	absent	absent	absent	absent	absent	none
1103	C0094	Campylobacter coli OXC6425	16220	N/A	clinical	none	4988	Clade 1a (ST-828)	absent	absent	capC3 complete	absent	absent	9
946	C0095	Campylobacter coli OXC6426	16221	N/A	clinical	0828	2464	Clade 1a (ST-828)	absent	absent	capC3 complete	absent	absent	10
1321	C0096	Campylobacter coli OXC6428	16223	N/A	clinical	0828	832	Clade 1a (ST-828)	absent	capC2 complete	absent	absent	absent	10
1030	C0097	Campylobacter coli OXC6434	16229	N/A	clinical	none	2195	Clade 1a (ST-828)	absent	absent	capC3 complete	absent	absent	9
1322	C0106	Campylobacter coli OXC6504	16296	N/A	clinical	0828	832	Clade 1a (ST-828)	absent	capC2 complete	absent	absent	absent	12
1130	C0107	Campylobacter coli OXC6513	16305	N/A	clinical	0828	828	Clade 1a (ST-828)	absent	absent	capC3 complete	absent	absent	9
1060	C0108	Campylobacter coli OXC6523	16315	N/A	clinical	0828	5659	Clade 1a (ST-828)	absent	absent	capC3 complete	absent	absent	10
137	C0114	Campylobacter coli OXC6659	18216	N/A	clinical	none	1243	Clade 1c (noIG)	absent	absent	absent	absent	absent	none
731	C0118	Campylobacter coli OXC6710	18267	N/A	clinical	0828	5810	Clade 1a (ST-828)	absent	absent	capC3 complete	absent	absent	10
856	C0119	Campylobacter coli OXC6725	18282	N/A	clinical	0828	1096	Clade 1a (ST-828)	absent	absent	capC3 complete	absent	absent	9
1112	C0120	Campylobacter coli OXC6735	18292	N/A	clinical	0828	1145	Clade 1a (ST-828)	absent	absent	capC3 complete	absent	absent	9
765	C0122	Campylobacter coli OXC6744	18301	N/A	clinical	0828	5813	Clade 1a (ST-828)	absent	absent	capC3 complete	absent	absent	8
1323	C0125	Campylobacter coli OXC6765	18322	N/A	clinical	0828	832	Clade 1a (ST-828)	absent	absent	capC3 complete	absent	absent	10
1068	C0127	Campylobacter coli OXC6810	18367	N/A	clinical	0828	825	Clade 1a (ST-828)	absent	absent	capC3 complete	absent	absent	9
902	C0129	Campylobacter coli OXC6825	18382	N/A	clinical	0828	2183	Clade 1a (ST-828)	absent	capC2 complete	absent	absent	absent	9
905	C0132	Campylobacter coli OXC6937	21111	N/A	clinical	0828	3753	Clade 1a (ST-828)	absent	absent	capC3 complete	absent	absent	10
903	C0142	Campylobacter coli OXC7130	21211	N/A	clinical	0828	2183	Clade 1a (ST-828)	absent	capC2 complete	absent	absent	absent	9
726	C0151	Campylobacter coli OXC5386	21349	N/A	clinical	0828	825	Clade 1a (ST-828)	absent	absent	capC3 complete	absent	absent	10
1315	C0153	Campylobacter coli OXC5441	21386	N/A	clinical	none	N/A	Clade 1a (ST-828)	absent	absent	capC3 complete	absent	absent	10
1118	C0155	Campylobacter coli OXC5677	21424	N/A	clinical	0828	6132	Clade 1a (ST-828)	absent	absent	capC3 complete	absent	absent	9
37	C0156	Campylobacter coli OXC5681	21427	N/A	clinical	none	6133	Clade 3	absent	absent	absent	absent	capD3 complete	none
1062	C0163	Campylobacter coli OXC5768	21489	N/A	clinical	none	5150	Clade 1a (ST-828)	absent	absent	capC3 complete	absent	absent	11
719	C0173	Campylobacter coli OXC4829	22155	N/A	clinical	0828	825	Clade 1a (ST-828)	absent	absent	capC3 complete	absent	absent	9
791	C0175	Campylobacter coli OXC7027	22214	N/A	clinical	0828	1016	Clade 1a (ST-828)	absent	absent	absent	absent	absent	none
792	C0176	Campylobacter coli OXC7051	22236	N/A	clinical	0828	1016	Clade 1a (ST-828)	absent	absent	absent	absent	absent	none
48	C0182	Campylobacter coli OXC7241	22283	N/A	clinical	none	6698	Clade 3	absent	absent	absent	absent	capD3 complete	none
46	C0183	Campylobacter coli OXC7243	22285	N/A	clinical	none	6698	Clade 3	absent	absent	absent	absent	capD3 complete	none
47	C0184	Campylobacter coli OXC7244	22286	N/A	clinical	none	6698	Clade 3	absent	absent	absent	absent	capD3 complete	none
1096	C0191	Campylobacter coli OXC7200	22691	N/A	clinical	0828	829	Clade 1a (ST-828)	absent	absent	capC3 complete	absent	absent	10
808	C0193	Campylobacter coli OXC7218	22709	N/A	clinical	0828	6543	Clade 1a (ST-828)	absent	capC2 complete	absent	absent	absent	9
1049	C0194	Campylobacter coli OXC7228	22719	N/A	clinical	0828	830	Clade 1a (ST-828)	absent	absent	capC3 complete	absent	absent	9
835	C0198	Campylobacter coli OXC5486	23494	N/A	clinical	none	5158	Clade 1a (ST-828)	absent	absent	capC3 complete	absent	absent	9
1124	C0199	Campylobacter coli OXC5605	23502	N/A	clinical	0828	832	Clade 1a (ST-828)	absent	capC2 complete	absent	absent	absent	9
1088	C0203	Campylobacter coli OXC5810	23558	N/A	clinical	0828	5165	Clade 1a (ST-828)	absent	absent	capC3 complete	absent	absent	9
942	C0217	Campylobacter coli OXC7363	23902	N/A	clinical	none	1009	Clade 1a (ST-828)	absent	absent	capC3 complete	absent	absent	8
1289	C0221	Campylobacter coli OXC7411	23946	N/A	clinical	0828	6267	Clade 1a (ST-828)	absent	absent	capC3 complete	absent	absent	9
1040	C0223	Campylobacter coli OXC7436	23967	N/A	clinical	none	4688	Clade 1a (ST-828)	absent	absent	capC3 complete	absent	absent	9
1039	C0229	Campylobacter coli OXC7476	24005	N/A	clinical	none	2195	Clade 1a (ST-828)	absent	absent	capC3 complete	absent	absent	9
514	C0231	Campylobacter coli OXC7506	24032	N/A	clinical	0828	1614	Clade 1a (ST-828)	absent	absent	capC3 complete	absent	absent	3+10
685	C0235	Campylobacter coli OXC4647	24093	N/A	clinical	0828	872	Clade 1a (ST-828)	absent	absent	capC3 complete	absent	absent	9
103	C0254	Campylobacter coli 8808	24266	N/A	environmental	none	N/A	Clade 2	absent	absent	absent	absent	absent	none
110	C0257	Campylobacter coli dfvf1656	24269	N/A	agriculture	none	1572	Clade 2	absent	absent	absent	absent	absent	none
67	C0258	Campylobacter coli FSA05.280042	24270	N/A	environmental	none	1992	Clade 3	absent	absent	absent	absent	capD3 complete	none
42	C0259	Campylobacter coli 8096	24271	N/A	agriculture	none	7243	Clade 3	absent	absent	absent	absent	capD3 complete	none
45	C0260	Campylobacter coli dfvf1912	24272	N/A	agriculture	none	1576	Clade 3	absent	absent	absent	absent	capD3 complete	none
893	C0267	Campylobacter coli OXC4949	24472	N/A	clinical	0828	1055	Clade 1a (ST-828)	absent	capC2 complete	absent	absent	absent	8
1101	C0270	Campylobacter coli OXC7563	24500	N/A	clinical	0828	860	Clade 1a (ST-828)	absent	absent	capC3 complete	absent	absent	7
1286	C0271	Campylobacter coli OXC7572	24509	N/A	clinical	0828	828	Clade 1a (ST-828)	absent	absent	capC3 complete	absent	absent	10
1287	C0276	Campylobacter coli OXC7609	24539	N/A	clinical	0828	6705	Clade 1a (ST-828)	absent	absent	capC3 complete	absent	absent	10
784	C0277	Campylobacter coli OXC7612	24541	N/A	clinical	0828	854	Clade 1a (ST-828)	absent	absent	absent	absent	absent	none
1131	C0283	Campylobacter coli OXC7636	24565	N/A	clinical	0828	828	Clade 1a (ST-828)	absent	absent	capC3 complete	absent	absent	10
1037	C0285	Campylobacter coli OXC7803	24603	N/A	clinical	none	2195	Clade 1a (ST-828)	absent	absent	capC3 complete	absent	absent	9
1066	C0288	Campylobacter coli OXC7824	24621	N/A	clinical	0828	1585	Clade 1a (ST-828)	absent	absent	capC3 complete	absent	absent	9
897	C0294	Campylobacter coli OXC5240	24823	N/A	clinical	0828	2183	Clade 1a (ST-828)	absent	absent	capC3 complete	absent	absent	10
673	C0295	Campylobacter coli OXC5253	24831	N/A	clinical	0828	825	Clade 1a (ST-828)	absent	absent	capC3 complete	absent	absent	9
837	C0297	Campylobacter coli OXC5257	24835	N/A	clinical	0828	854	Clade 1a (ST-828)	absent	capC2 complete	absent	absent	absent	10
727	C0298	Campylobacter coli OXC5301	24848	N/A	clinical	0828	825	Clade 1a (ST-828)	absent	absent	capC3 complete	absent	absent	11
1094	C0300	Campylobacter coli OXC7649	24906	N/A	clinical	0828	4956	Clade 1a (ST-828)	absent	absent	capC3 complete	absent	absent	9
1044	C0301	Campylobacter coli OXC7650	24907	N/A	clinical	none	6887	Clade 1a (ST-828)	absent	absent	capC3 complete	absent	absent	9
72	C0302	Campylobacter coli OXC7653	24908	N/A	clinical	none	6975	Clade 3	absent	absent	absent	absent	absent	none
1228	C0304	Campylobacter coli OXC7694	24942	N/A	clinical	0828	2689	Clade 1a (ST-828)	absent	absent	capC3 complete	absent	absent	10
1230	C0306	Campylobacter coli OXC7702	24950	N/A	clinical	0828	828	Clade 1a (ST-828)	absent	absent	capC3 complete	absent	absent	10
1084	C0317	Campylobacter coli OXC7890	25021	N/A	clinical	0828	828	Clade 1a (ST-828)	absent	absent	capC3 complete	absent	absent	10
984	C0329	Campylobacter coli BID18P	25073	N/A	unknown	none	3225	Clade 1a (ST-828)	absent	absent	absent	absent	absent	none
983	C0331	Campylobacter coli OXC4960	25371	N/A	clinical	none	N/A	Clade 1a (ST-828)	absent	absent	capC3 complete	absent	absent	9
1270	C0333	Campylobacter coli OXC7988	25400	N/A	clinical	0828	1774	Clade 1a (ST-828)	absent	capC2 complete	absent	absent	absent	10
1231	C0334	Campylobacter coli OXC7995	25403	N/A	clinical	0828	855	Clade 1a (ST-828)	absent	capC2 complete	absent	absent	absent	10
1271	C0336	Campylobacter coli OXC8179	25443	N/A	clinical	0828	6979	Clade 1a (ST-828)	absent	capC2 complete	absent	absent	absent	9
735	C0337	Campylobacter coli OXC8154	25447	N/A	clinical	0828	1055	Clade 1a (ST-828)	absent	absent	capC3 complete	absent	absent	9
899	C0350	Campylobacter coli OXC8131	25559	N/A	clinical	0828	1586	Clade 1a (ST-828)	absent	absent	capC3 complete	absent	absent	9
516	C0352	Campylobacter coli OXC7985	25577	N/A	clinical	0828	1614	Clade 1a (ST-828)	absent	absent	capC3 complete	absent	absent	3+10
728	C0353	Campylobacter coli OXC8018	25586	N/A	clinical	0828	825	Clade 1a (ST-828)	absent	absent	capC3 complete	absent	absent	9
729	C0358	Campylobacter coli OXC8075	25609	N/A	clinical	0828	825	Clade 1a (ST-828)	absent	absent	capC3 complete	absent	absent	9
722	C0360	Campylobacter coli OXC8117	25618	N/A	clinical	0828	825	Clade 1a (ST-828)	absent	absent	capC3 complete	absent	absent	11
690	C0361	Campylobacter coli OXC7550	25626	N/A	clinical	none	6895	Clade 1a (ST-828)	absent	absent	capC3 complete	absent	absent	9
812	C0363	Campylobacter coli OXC8144	25633	N/A	clinical	0828	6543	Clade 1a (ST-828)	absent	capC2 complete	absent	absent	absent	9
6	C0371	Campylobacter coli E120061CC-S5	25917	N/A	unknown	none	6931	Clade 3	absent	absent	absent	absent	capD3 complete	none
63	C0372	Campylobacter coli E120064CC-S6	25918	N/A	unknown	none	6932	Clade 3	absent	absent	absent	absent	capD3 complete	none
15	C0373	Campylobacter coli E120065CC-S7	25919	N/A	unknown	none	6933	Clade 3	absent	absent	absent	absent	capD3 complete	none
19	C0374	Campylobacter coli E120529CC-S1	25922	N/A	unknown	none	6288	Clade 3	absent	absent	absent	absent	capD3 complete	none
55	C0375	Campylobacter coli E120586CC-S2	25923	N/A	unknown	none	6935	Clade 3	absent	absent	absent	absent	capD3 complete	none
78	C0378	Campylobacter coli E120613CC-S3	25926	N/A	unknown	none	6936	Clade 2	absent	absent	absent	absent	absent	none
859	C0379	Campylobacter coli Dg46b	25938	N/A	animal (other)	0828	872	Clade 1a (ST-828)	absent	capC2 complete	absent	absent	absent	9
843	C0381	Campylobacter coli Dg45c	25954	N/A	animal (other)	0828	887	Clade 1a (ST-828)	absent	absent	capC3 complete	absent	absent	9
833	C0382	Campylobacter coli Dg121	25961	N/A	animal (other)	0828	1438	Clade 1a (ST-828)	absent	capC2 complete	absent	absent	absent	9
850	C0384	Campylobacter coli Dg52	25979	N/A	animal (other)	none	1109	Clade 1a (ST-828)	absent	capC2 complete	absent	absent	absent	10
788	C0385	Campylobacter coli Dg349	25986	N/A	animal (other)	0828	1016	Clade 1a (ST-828)	absent	absent	absent	absent	absent	none
710	C0386	Campylobacter coli Dg132b	26000	N/A	animal (other)	0828	962	Clade 1a (ST-828)	absent	absent	capC3 complete	absent	absent	9
815	C0387	Campylobacter coli Dg97	26011	N/A	animal (other)	0828	854	Clade 1a (ST-828)	absent	absent	capC3 complete	absent	absent	9
860	C0388	Campylobacter coli Dg100a	26028	N/A	animal (other)	0828	1464	Clade 1a (ST-828)	absent	capC2 complete	absent	absent	absent	9
1032	C0389	Campylobacter coli Dg138a	26039	N/A	animal (other)	none	2195	Clade 1a (ST-828)	absent	absent	capC3 complete	absent	absent	10
771	C0390	Campylobacter coli Dg277	26045	N/A	animal (other)	none	1143	Clade 1a (ST-828)	absent	absent	absent	absent	absent	none
834	C0391	Campylobacter coli Dg185	26047	N/A	animal (other)	0828	1438	Clade 1a (ST-828)	absent	absent	capC3 complete	absent	absent	9
826	C0393	Campylobacter coli Dg319	26059	N/A	animal (other)	0828	1127	Clade 1a (ST-828)	absent	capC2 complete	absent	absent	absent	10
785	C0394	Campylobacter coli Dg172	26067	N/A	animal (other)	0828	1016	Clade 1a (ST-828)	absent	absent	absent	absent	absent	none
1339	C0396	Campylobacter coli OXC7352	27877	N/A	unknown	1150	6973	Clade 1b (ST-1150)	absent	absent	absent	absent	absent	none
674	C0411	Campylobacter coli OXC8293	27984	N/A	clinical	0828	872	Clade 1a (ST-828)	absent	absent	capC3 complete	absent	absent	10
675	C0412	Campylobacter coli OXC8294	27985	N/A	clinical	0828	872	Clade 1a (ST-828)	absent	absent	capC3 complete	absent	absent	10
17	C0418	Campylobacter coli OXC8422	28613	N/A	clinical	none	7181	Clade 3	absent	absent	absent	absent	capD3 complete	none
894	C0426	Campylobacter coli OXC8462R	28655	N/A	clinical	0828	829	Clade 1a (ST-828)	absent	absent	capC3 complete	absent	absent	10
720	C0429	Campylobacter coli OXC8521	28712	N/A	clinical	0828	825	Clade 1a (ST-828)	absent	absent	capC3 complete	absent	absent	9
14	C0431	Campylobacter coli OXC8548	28737	N/A	clinical	none	7183	Clade 3	absent	absent	absent	absent	capD3 complete	none
963	C0433	Campylobacter coli OXC8552	28741	N/A	clinical	0828	1595	Clade 1a (ST-828)	absent	capC2 complete	absent	absent	absent	9
752	C0437	Campylobacter coli OXC8567	28906	N/A	clinical	none	1680	Clade 1a (ST-828)	absent	absent	absent	absent	absent	none
1319	C0438	Campylobacter coli OXC8574	28911	N/A	clinical	0828	832	Clade 1a (ST-828)	absent	capC2 complete	absent	absent	absent	9
487	C0441	Campylobacter coli OXC8654	28968	N/A	clinical	0828	855	Clade 1a (ST-828)	absent	absent	capC3 complete	absent	absent	10
488	C0442	Campylobacter coli OXC8655	28969	N/A	clinical	0828	855	Clade 1a (ST-828)	absent	absent	capC3 complete	absent	absent	9
1125	C0445	Campylobacter coli OXC8667	29001	N/A	clinical	0828	860	Clade 1a (ST-828)	absent	absent	capC3 complete	absent	absent	9
809	C0455	Campylobacter coli OXC8730	29055	N/A	clinical	0828	6543	Clade 1a (ST-828)	absent	capC2 complete	absent	absent	absent	9
1126	C0470	Campylobacter coli OXC8804	30493	N/A	clinical	0828	2301	Clade 1a (ST-828)	absent	capC2 complete	absent	absent	absent	9
878	C0473	Campylobacter coli OXC8815	30503	N/A	clinical	0828	1068	Clade 1a (ST-828)	absent	absent	capC3 complete	absent	absent	9
498	C0485	Campylobacter coli OXC8960	30642	N/A	clinical	0828	855	Clade 1a (ST-828)	absent	absent	capC3 complete	absent	absent	9
499	C0486	Campylobacter coli OXC8965	30647	N/A	clinical	0828	855	Clade 1a (ST-828)	absent	absent	capC3 complete	absent	absent	10
1058	C0490	Campylobacter coli H143960243	31009	N/A	clinical	none	5150	Clade 1a (ST-828)	absent	absent	capC3 complete	absent	absent	10
691	C0501	Campylobacter coli H144340539	31130	N/A	clinical	0828	828	Clade 1a (ST-828)	absent	capC2 complete	absent	absent	absent	10
1102	C0502	Campylobacter coli H144340562	31136	N/A	clinical	0828	860	Clade 1a (ST-828)	absent	absent	capC3 complete	absent	absent	7
980	C0503	Campylobacter coli H144740623	31559	N/A	clinical	none	N/A	Clade 1a (ST-828)	absent	absent	capC3 complete	absent	absent	10
844	C0504	Campylobacter coli H144900627	31563	N/A	clinical	0828	887	Clade 1a (ST-828)	absent	absent	capC3 complete	absent	absent	9
862	C0510	Campylobacter coli H150660518	32551	N/A	unknown	none	N/A	Clade 1a (ST-828)	absent	capC2 complete	absent	absent	absent	10
1114	C0511	Campylobacter coli H150660523	32553	N/A	unknown	0828	1586	Clade 1a (ST-828)	absent	absent	capC3 complete	absent	absent	10
841	C0513	Campylobacter coli H150660517	32559	N/A	unknown	0828	887	Clade 1a (ST-828)	absent	absent	capC3 complete	absent	absent	9
794	C0514	Campylobacter coli H1206170215	32562	N/A	unknown	0828	854	Clade 1a (ST-828)	absent	absent	absent	absent	absent	none
799	C0515	Campylobacter coli H12061902151	32564	N/A	unknown	0828	854	Clade 1a (ST-828)	absent	absent	absent	absent	absent	none
1115	C0516	Campylobacter coli H150800838	32567	N/A	unknown	0828	1586	Clade 1a (ST-828)	absent	absent	capC3 complete	absent	absent	10
803	C0520	Campylobacter coli H1206030315-1	32592	N/A	unknown	0828	854	Clade 1a (ST-828)	absent	absent	absent	absent	absent	none
797	C0521	Campylobacter coli H12061003151-2	32602	N/A	unknown	0828	854	Clade 1a (ST-828)	absent	absent	absent	absent	absent	none
796	C0523	Campylobacter coli H12062003151	33085	N/A	unknown	0828	854	Clade 1a (ST-828)	absent	absent	absent	absent	absent	none
821	C0524	Campylobacter coli H151220570	33091	N/A	unknown	0828	2097	Clade 1a (ST-828)	absent	absent	capC3 complete	absent	absent	9
732	C0525	Campylobacter coli H151340583	33097	N/A	clinical	0828	825	Clade 1a (ST-828)	absent	absent	capC3 complete	absent	absent	9
795	C0527	Campylobacter coli H120624041501	33105	N/A	unknown	0828	854	Clade 1a (ST-828)	absent	absent	absent	absent	absent	none
804	C0529	Campylobacter coli H120601051501	33263	N/A	unknown	0828	854	Clade 1a (ST-828)	absent	absent	absent	absent	absent	none
810	C0533	Campylobacter coli RL15000555	33273	N/A	unknown	0828	6543	Clade 1a (ST-828)	absent	capC2 complete	absent	absent	absent	9
811	C0534	Campylobacter coli RL15000556	33274	N/A	unknown	0828	6543	Clade 1a (ST-828)	absent	capC2 complete	absent	absent	absent	9
801	C0536	Campylobacter coli H12063004151	33284	N/A	unknown	0828	854	Clade 1a (ST-828)	absent	absent	absent	absent	absent	none
849	C0537	Campylobacter coli H151840499	33285	N/A	clinical	0828	887	Clade 1a (ST-828)	absent	capC2 complete	absent	absent	absent	11
824	C0538	Campylobacter coli H152000416	33903	N/A	unknown	0828	854	Clade 1a (ST-828)	absent	absent	absent	absent	absent	none
968	C0540	Campylobacter coli Uoh-17S	33926	N/A	clinical	0828	7800	Clade 1a (ST-828)	absent	absent	capC3 complete	absent	absent	9
840	C0541	Campylobacter coli Uoh-27S	33928	N/A	clinical	none	7802	Clade 1a (ST-828)	absent	absent	capC3 complete	absent	absent	9
779	C0542	Campylobacter coli H152360340	33981	N/A	unknown	none	N/A	Clade 1a (ST-828)	absent	absent	capC3 complete	absent	absent	9
780	C0543	Campylobacter coli H152360660	33982	N/A	unknown	none	N/A	Clade 1a (ST-828)	absent	absent	capC3 complete	absent	absent	9
113	C0545	Campylobacter coli H143040419	34062	N/A	unknown	none	1764	Clade 1c (noIG)	absent	absent	absent	absent	absent	none
1340	C0546	Campylobacter coli H152720308	34085	N/A	unknown	none	N/A	Clade 1b (ST-1150)	absent	absent	absent	absent	absent	none
802	C0547	Campylobacter coli H12068715000-1	34086	N/A	unknown	0828	854	Clade 1a (ST-828)	absent	absent	absent	absent	absent	none
1005	C0549	Campylobacter coli H134660451	34170	N/A	unknown	0828	1666	Clade 1a (ST-828)	absent	absent	capC3 complete	absent	absent	10
800	C0552	Campylobacter coli H1206240715	34191	N/A	unknown	0828	854	Clade 1a (ST-828)	absent	absent	absent	absent	absent	none
1064	C0554	Campylobacter coli H153240294	34416	N/A	unknown	none	N/A	Clade 1a (ST-828)	absent	absent	capC3 complete	absent	absent	9
798	C0555	Campylobacter coli H20611082015	34417	N/A	unknown	0828	854	Clade 1a (ST-828)	absent	absent	absent	absent	absent	none
1042	C0556	Campylobacter coli H153980264	34703	N/A	unknown	none	N/A	Clade 1a (ST-828)	absent	absent	capC3 complete	absent	absent	9
789	C0558	Campylobacter coli RC018	N/A	CYPZ01	Food	0828	1016	Clade 1a (ST-828)	absent	absent	absent	absent	absent	none
1273	C0562	Campylobacter coli RC037	N/A	CYQD01	Food	0828	1774	Clade 1a (ST-828)	absent	capC2 complete	absent	absent	absent	10
1343	C0589	Campylobacter coli CVM-41970	N/A	JAJH01	clinical	none	N/A	Clade 1b (ST-1150)	absent	absent	absent	absent	absent	none
1071	C0592	Campylobacter coli CVM-41898	N/A	JAJK01	clinical	0828	830	Clade 1a (ST-828)	absent	absent	absent	absent	absent	none
805	C0593	Campylobacter coli CVM-41904	N/A	JAJL01	clinical	0828	854	Clade 1a (ST-828)	absent	absent	capC3 complete	absent	absent	9
1206	C0594	Campylobacter coli CVM-41915	N/A	JAJM01	clinical	0828	1173	Clade 1a (ST-828)	absent	absent	capC3 complete	absent	absent	9
864	C0596	Campylobacter coli CVM-41944	N/A	JAJO01	clinical	0828	1112	Clade 1a (ST-828)	absent	absent	capC3 complete	absent	absent	9
1344	C0598	Campylobacter coli CVM-41953	N/A	JAJQ01	clinical	none	N/A	Clade 1b (ST-1150)	absent	absent	absent	absent	absent	none
985	C0599	Campylobacter coli CVM-41963	N/A	JAJR01	clinical	none	3225	Clade 1a (ST-828)	absent	absent	absent	absent	absent	none
832	C0601	Campylobacter coli CVM-N13165	N/A	JAJT01	Food	0828	3221	Clade 1a (ST-828)	absent	capC2 complete	absent	absent	absent	9
867	C0602	Campylobacter coli CVM-N20344	N/A	JAJU01	Food	0828	1068	Clade 1a (ST-828)	absent	absent	capC3 complete	absent	absent	9
865	C0603	Campylobacter coli CVM-N20402	N/A	JAJV01	Food	0828	1068	Clade 1a (ST-828)	absent	absent	capC3 complete	absent	absent	9
1219	C0610	Campylobacter coli CVM-N1636	N/A	JOUI01	Food	0828	1017	Clade 1a (ST-828)	absent	absent	capC3 complete	absent	absent	10
778	C0612	Campylobacter coli CVM-N18725	N/A	JOUK01	Food	0828	1834	Clade 1a (ST-828)	absent	absent	capC3 complete	absent	absent	9
1222	C0614	Campylobacter coli CVM-N23392	N/A	JOUM01	Food	none	N/A	Clade 1a (ST-828)	absent	capC2 complete	absent	absent	absent	9
1201	C0615	Campylobacter coli CVM-N26070	N/A	JOUN01	agriculture	none	N/A	Clade 1a (ST-828)	absent	absent	capC3 complete	absent	absent	9
923	C0616	Campylobacter coli CVM-N26697	N/A	JOUO01	Food	none	N/A	Clade 1a (ST-828)	absent	capC2 complete	absent	absent	absent	10
1217	C0623	Campylobacter coli CVM-N5441	N/A	JOUX01	Food	0828	1119	Clade 1a (ST-828)	absent	absent	capC3 complete	absent	absent	9
1214	C0627	Campylobacter coli CVM-N8133	N/A	JOVB01	agriculture	none	N/A	Clade 1a (ST-828)	absent	absent	capC3 complete	absent	absent	9
817	C0628	Campylobacter coli CVM-N8957	N/A	JOVC01	Food	0828	854	Clade 1a (ST-828)	absent	absent	capC3 complete	absent	absent	9
776	C0629	Campylobacter coli CVM-N9036	N/A	JOVE01	agriculture	0828	854	Clade 1a (ST-828)	absent	absent	capC3 complete	absent	absent	9
1208	C0630	Campylobacter coli CVM-N9077	N/A	JOVF01	Food	0828	1066	Clade 1a (ST-828)	absent	absent	capC3 complete	absent	absent	10
1200	C0632	Campylobacter coli CVM-N14784	N/A	JOVU01	Food	0828	2626	Clade 1a (ST-828)	absent	absent	capC3 complete	absent	absent	9
767	C0633	Campylobacter coli CVM-N14840	N/A	JOVV01	agriculture	none	N/A	Clade 1a (ST-828)	absent	absent	absent	absent	absent	none
753	C0635	Campylobacter coli CVM-N287	N/A	JOVY01	agriculture	none	1097	Clade 1a (ST-828)	absent	absent	absent	absent	absent	none
1205	C0636	Campylobacter coli CVM-N6401	N/A	JOVZ01	Food	0828	829	Clade 1a (ST-828)	absent	capC2 complete	absent	absent	absent	9
866	C0637	Campylobacter coli CVM-N51226F	N/A	LBDL01	agriculture	0828	1068	Clade 1a (ST-828)	absent	absent	capC3 complete	absent	absent	9
1209	C0640	Campylobacter coli CVM-N51090F	N/A	LBDO01	agriculture	0828	1101	Clade 1a (ST-828)	absent	absent	capC3 complete	absent	absent	10
1210	C0647	Campylobacter coli CVM-N45714F	N/A	LBDV01	agriculture	0828	1101	Clade 1a (ST-828)	absent	absent	capC3 complete	absent	absent	9
869	C0649	Campylobacter coli CVM-N44505F	N/A	LBDX01	agriculture	0828	828	Clade 1a (ST-828)	absent	absent	capC3 complete	absent	absent	8
1202	C0659	Campylobacter coli CVM-N46876	N/A	LBEJ01	Food	0828	829	Clade 1a (ST-828)	absent	absent	capC3 complete	absent	absent	10
1203	C0661	Campylobacter coli CVM-N44721	N/A	LBEL01	Food	0828	829	Clade 1a (ST-828)	absent	absent	capC3 complete	absent	absent	10
1345	C0662	Campylobacter coli CVM-N43850	N/A	LBEM01	Food	1150	1833	Clade 1b (ST-1150)	absent	absent	absent	absent	absent	none
1213	C0663	Campylobacter coli CVM-N42205	N/A	LBEO01	Food	0828	1126	Clade 1a (ST-828)	absent	absent	capC3 complete	absent	absent	10
1075	C0671	Campylobacter coli BFR-CA-9557	N/A	CP011777	Food	0828	1585	Clade 1a (ST-828)	absent	capC2 complete	absent	absent	absent	9
871	C0672	Campylobacter coli HC2-48	N/A	CP013034	Food	0828	1068	Clade 1a (ST-828)	absent	absent	capC3 complete	absent	absent	9
873	C0673	Campylobacter coli CO2-160	N/A	CP013032	Food	0828	1068	Clade 1a (ST-828)	absent	absent	capC3 complete	absent	absent	12
872	C0674	Campylobacter coli CF2-75	N/A	CP013036	Food	0828	1068	Clade 1a (ST-828)	absent	absent	capC3 complete	absent	absent	9
1346	C0675	Campylobacter coli 6067	50039	N/A	unknown	1150	1150	Clade 1b (ST-1150)	absent	absent	absent	absent	absent	none
818	C0676	Campylobacter coli 6461	50040	N/A	agriculture	0828	854	Clade 1a (ST-828)	absent	absent	capC3 complete	absent	absent	9
838	C0696	Campylobacter coli 20G12	50034	N/A	Food	0828	1142	Clade 1a (ST-828)	absent	absent	capC3 complete	absent	absent	9
1160	C0697	Campylobacter coli ACP106	47616	N/A	agriculture	0828	828	Clade 1a (ST-828)	absent	capC2 complete	absent	absent	absent	9
1193	C0699	Campylobacter coli ACP110	47621	N/A	agriculture	0828	828	Clade 1a (ST-828)	absent	absent	capC3 complete	absent	absent	10
1196	C0700	Campylobacter coli ACP112	47679	N/A	agriculture	0828	828	Clade 1a (ST-828)	absent	absent	capC3 complete	absent	absent	10
1162	C0704	Campylobacter coli ACP141	47624	N/A	agriculture	0828	829	Clade 1a (ST-828)	absent	capC2 complete	absent	absent	absent	9
907	C0705	Campylobacter coli ACP159	47659	N/A	agriculture	0828	1405	Clade 1a (ST-828)	absent	absent	capC3 complete	absent	absent	8
836	C0710	Campylobacter coli ACP187	47652	N/A	agriculture	0828	1579	Clade 1a (ST-828)	absent	absent	capC3 complete	absent	absent	10
1170	C0713	Campylobacter coli ACP21	47538	N/A	agriculture	0828	828	Clade 1a (ST-828)	absent	absent	capC3 complete	absent	absent	10
917	C0720	Campylobacter coli ACP429	47825	N/A	agriculture	none	6795	Clade 1a (ST-828)	absent	absent	capC3 inactivated	absent	absent	9
1159	C0724	Campylobacter coli ACP443	47812	N/A	agriculture	0828	828	Clade 1a (ST-828)	absent	absent	capC3 complete	absent	absent	9
1048	C0726	Campylobacter coli ACP451	47839	N/A	agriculture	0828	830	Clade 1a (ST-828)	absent	absent	capC3 complete	absent	absent	9
1189	C0727	Campylobacter coli ACP458	47859	N/A	agriculture	0828	828	Clade 1a (ST-828)	absent	absent	capC3 complete	absent	absent	13
964	C0730	Campylobacter coli ACP493	47924	N/A	agriculture	0828	1595	Clade 1a (ST-828)	absent	absent	capC3 complete	absent	absent	9
847	C0738	Campylobacter coli ACP516	47960	N/A	agriculture	0828	887	Clade 1a (ST-828)	absent	capC2 complete	absent	absent	absent	9
848	C0739	Campylobacter coli ACP520	47934	N/A	agriculture	0828	887	Clade 1a (ST-828)	absent	capC2 complete	absent	absent	absent	9
1161	C0756	Campylobacter coli ACP96	47551	N/A	agriculture	0828	828	Clade 1a (ST-828)	absent	capC2 complete	absent	absent	absent	9
1111	C0758	Campylobacter coli ACP99	47683	N/A	agriculture	0828	825	Clade 1a (ST-828)	absent	capC2 complete	absent	absent	absent	9
1312	C0769	Campylobacter coli LU-15036795	34538	N/A	clinical	0828	8104	Clade 1a (ST-828)	absent	capC2 complete	absent	absent	absent	10
1342	C0836	Campylobacter coli NWC104	43750	N/A	clinical	1150	1121	Clade 1b (ST-1150)	absent	absent	absent	absent	absent	none
515	C0843	Campylobacter coli NWC163	43874	N/A	clinical	0828	1614	Clade 1a (ST-828)	absent	absent	capC3 complete	absent	absent	3+10
1116	C0844	Campylobacter coli NWC18	43624	N/A	clinical	none	8140	Clade 1a (ST-828)	absent	absent	capC3 complete	absent	absent	8
506	C0848	Campylobacter coli NWC214	47305	N/A	clinical	0828	855	Clade 1a (ST-828)	absent	capC2 complete	absent	absent	absent	9
1313	C0852	Campylobacter coli NWC27	43623	N/A	clinical	0828	8104	Clade 1a (ST-828)	absent	absent	capC3 complete	absent	absent	9
966	C0853	Campylobacter coli NWC277	47793	N/A	clinical	0828	1595	Clade 1a (ST-828)	absent	absent	capC3 complete	absent	absent	9
716	C0855	Campylobacter coli NWC322	47912	N/A	clinical	0828	1055	Clade 1a (ST-828)	absent	absent	absent	absent	absent	none
1104	C0858	Campylobacter coli NWC334	47904	N/A	clinical	none	8236	Clade 1a (ST-828)	absent	absent	capC3 complete	absent	absent	9
703	C0859	Campylobacter coli NWC338	47970	N/A	clinical	0828	1055	Clade 1a (ST-828)	absent	absent	absent	absent	absent	none
823	C0860	Campylobacter coli NWC43	43636	N/A	clinical	0828	2097	Clade 1a (ST-828)	absent	absent	capC3 complete	absent	absent	9
1077	C0872	Campylobacter coli OXC10017	43665	N/A	clinical	none	1493	Clade 1a (ST-828)	absent	absent	capC3 complete	absent	absent	10
971	C0874	Campylobacter coli OXC10027	43679	N/A	clinical	0828	1595	Clade 1a (ST-828)	absent	absent	capC3 complete	absent	absent	10
1341	C0875	Campylobacter coli OXC10028	43674	N/A	clinical	none	4148	Clade 1b (ST-1150)	absent	absent	absent	absent	absent	none
967	C0877	Campylobacter coli OXC10068	43767	N/A	clinical	0828	1595	Clade 1a (ST-828)	absent	absent	capC3 complete	absent	absent	10
790	C0878	Campylobacter coli OXC10074	43772	N/A	clinical	0828	854	Clade 1a (ST-828)	absent	absent	absent	absent	absent	none
724	C0879	Campylobacter coli OXC10076	43801	N/A	clinical	0828	1770	Clade 1a (ST-828)	absent	absent	capC3 complete	absent	absent	9
725	C0882	Campylobacter coli OXC10106	43892	N/A	clinical	0828	1770	Clade 1a (ST-828)	absent	absent	capC3 complete	absent	absent	9
1314	C0885	Campylobacter coli OXC10117	47306	N/A	clinical	0828	832	Clade 1a (ST-828)	absent	absent	capC3 complete	absent	absent	10
733	C0886	Campylobacter coli OXC10122	47312	N/A	clinical	0828	825	Clade 1a (ST-828)	absent	absent	capC3 complete	absent	absent	9
704	C0913	Campylobacter coli OXC9054	30733	N/A	clinical	0828	1055	Clade 1a (ST-828)	absent	absent	absent	absent	absent	none
1057	C0918	Campylobacter coli OXC9086	30765	N/A	clinical	none	5150	Clade 1a (ST-828)	absent	absent	capC3 complete	absent	absent	9
61	C0922	Campylobacter coli OXC9113	30792	N/A	clinical	none	N/A	Clade 3	absent	absent	absent	absent	capD3 complete	none
972	C0925	Campylobacter coli OXC9145	30824	N/A	clinical	0828	1595	Clade 1a (ST-828)	absent	absent	capC3 complete	absent	absent	9
730	C0926	Campylobacter coli OXC9147	30826	N/A	clinical	0828	825	Clade 1a (ST-828)	absent	absent	capC3 complete	absent	absent	9
1055	C0927	Campylobacter coli OXC9158	30837	N/A	clinical	none	5150	Clade 1a (ST-828)	absent	absent	capC3 complete	absent	absent	9
908	C0928	Campylobacter coli OXC9160	30839	N/A	clinical	0828	1405	Clade 1a (ST-828)	absent	absent	capC3 complete	absent	absent	9
1056	C0930	Campylobacter coli OXC9168	30847	N/A	clinical	none	5150	Clade 1a (ST-828)	absent	absent	capC3 complete	absent	absent	9
611	C0931	Campylobacter coli OXC9178	30857	N/A	clinical	0828	825	Clade 1a (ST-828)	absent	absent	capC3 complete	absent	absent	9
965	C0937	Campylobacter coli OXC9234	31001	N/A	clinical	0828	1595	Clade 1a (ST-828)	absent	absent	capC3 complete	absent	absent	9
877	C0940	Campylobacter coli OXC9254	30927	N/A	clinical	0828	1068	Clade 1a (ST-828)	absent	absent	capC3 complete	absent	absent	9
721	C0941	Campylobacter coli OXC9263	30936	N/A	clinical	0828	825	Clade 1a (ST-828)	absent	absent	capC3 complete	absent	absent	10
1123	C0948	Campylobacter coli OXC9307	30980	N/A	clinical	0828	860	Clade 1a (ST-828)	absent	absent	capC3 complete	absent	absent	10
944	C0949	Campylobacter coli OXC9341	31160	N/A	clinical	none	1009	Clade 1a (ST-828)	absent	absent	capC3 complete	absent	absent	9
845	C0952	Campylobacter coli OXC9359	31178	N/A	clinical	0828	887	Clade 1a (ST-828)	absent	absent	capC3 complete	absent	absent	9
1281	C0957	Campylobacter coli OXC9385	31204	N/A	clinical	0828	3241	Clade 1a (ST-828)	absent	absent	capC3 complete	absent	absent	10
1304	C0958	Campylobacter coli OXC9388	31207	N/A	clinical	0828	825	Clade 1a (ST-828)	absent	absent	absent	absent	absent	none
857	C0967	Campylobacter coli OXC9540	31359	N/A	clinical	0828	8055	Clade 1a (ST-828)	absent	absent	capC3 complete	absent	absent	9
819	C0976	Campylobacter coli OXC9686	31505	N/A	clinical	0828	1096	Clade 1a (ST-828)	absent	absent	capC3 complete	absent	absent	9
1119	C0979	Campylobacter coli OXC9706	32762	N/A	clinical	0828	860	Clade 1a (ST-828)	absent	absent	capC3 complete	absent	absent	10
1120	C0980	Campylobacter coli OXC9707	32763	N/A	clinical	0828	860	Clade 1a (ST-828)	absent	absent	capC3 complete	absent	absent	9
1054	C0987	Campylobacter coli OXC9806	32862	N/A	clinical	0828	830	Clade 1a (ST-828)	absent	absent	capC3 complete	absent	absent	9
943	C0998	Campylobacter coli OXC9890	34422	N/A	clinical	none	1009	Clade 1a (ST-828)	absent	absent	capC3 complete	absent	absent	10
1095	C1001	Campylobacter coli OXC9923	34455	N/A	clinical	0828	8344	Clade 1a (ST-828)	absent	capC2 inactivated	absent	absent	absent	9
1121	C1002	Campylobacter coli OXC9929	34461	N/A	clinical	0828	860	Clade 1a (ST-828)	absent	capC2 complete	absent	absent	absent	9
672	C1009	Campylobacter coli OXC9998	34530	N/A	clinical	0828	872	Clade 1a (ST-828)	absent	absent	capC3 complete	absent	absent	10
969	C1024	Campylobacter coli Uoh-Be15R	34065	N/A	clinical	0828	7800	Clade 1a (ST-828)	absent	absent	capC3 complete	absent	absent	9
842	C1027	Campylobacter coli H150660517	32545	N/A	unknown	0828	887	Clade 1a (ST-828)	absent	absent	capC3 complete	absent	absent	9
77	C1028	Campylobacter coli H055260517	43935	FAXG01	environmental	none	N/A	Clade 2	absent	absent	absent	absent	absent	none
123	C1029	Campylobacter coli H091320792	43936	FAXZ01	environmental	none	1764	Clade 1c (noIG)	absent	absent	absent	absent	absent	none
130	C1031	Campylobacter coli SWAN333	43938	FAYO01	environmental	none	3311	Clade 1c (noIG)	absent	absent	absent	absent	absent	none
770	C1035	Campylobacter coli H060260417	43942	FAXS01	clinical	0828	8330	Clade 1a (ST-828)	absent	absent	capC3 complete	absent	absent	9
1336	C1039	Campylobacter coli UNF491c	43946	FAYL01	agriculture	1150	1487	Clade 1b (ST-1150)	absent	absent	absent	absent	absent	none
768	C1051	Campylobacter coli H104860240	43958	FAXW01	clinical	0828	1417	Clade 1a (ST-828)	absent	absent	absent	absent	absent	none
95	C1057	Campylobacter coli W17A	43964	FAYR01	environmental	none	N/A	Clade 2	absent	absent	absent	absent	absent	none
70	C1059	Campylobacter coli H082560569	43966	FAYV01	environmental	none	N/A	Clade 3	absent	absent	absent	absent	capD3 complete	none
755	C1067	Campylobacter coli H130600457	43974	FAYX01	clinical	none	2737	Clade 1a (ST-828)	absent	absent	absent	absent	absent	none
1043	C1068	Campylobacter coli H121240507	43975	FAZF01	Food	0828	8331	Clade 1a (ST-828)	absent	absent	capC3 complete	absent	absent	9
138	C1070	Campylobacter coli H053320338	43977	FAZI01	Food	none	2461	Clade 1c (noIG)	absent	absent	absent	absent	absent	none
1274	C1075	Campylobacter coli H102520382	43982	FAZD01	Food	0828	825	Clade 1a (ST-828)	absent	absent	capC3 complete	absent	absent	9
27	C1077	Campylobacter coli H073180383	43984	FAZM01	clinical	none	N/A	Clade 3	absent	absent	absent	absent	absent	none
8	C1084	Campylobacter coli H082280515	43991	FAZW01	environmental	none	N/A	Clade 3	absent	absent	absent	absent	capD3 inactivated	none
1028	C1086	Campylobacter coli H105280404	43993	FAZS01	Food	none	2195	Clade 1a (ST-828)	absent	absent	capC3 complete	absent	absent	10
60	C1092	Campylobacter coli H082280513	43999	FAZO01	environmental	none	N/A	Clade 3	absent	absent	absent	absent	capD3 complete	none
68	C1093	Campylobacter coli H073580401	44000	FBAL01	environmental	none	N/A	Clade 3	absent	absent	absent	absent	capD3 complete	none
1169	C1099	Campylobacter coli H132600169	44006	FBAF01	Food	0828	828	Clade 1a (ST-828)	absent	absent	capC3 complete	absent	absent	10
105	C1102	Campylobacter coli SWAN409	44009	FBBJ01	environmental	none	3304	Clade 2	absent	absent	absent	absent	absent	none
777	C1107	Campylobacter coli H044220458	44014	FBAP01	Food	0828	1248	Clade 1a (ST-828)	absent	absent	capC3 complete	absent	absent	9
1259	C1108	Campylobacter coli H103060185	44015	FBAG01	Food	0828	1774	Clade 1a (ST-828)	absent	capC2 complete	absent	absent	absent	10
38	C1109	Campylobacter coli H094860392	44016	FBAT01	environmental	none	N/A	Clade 3	absent	absent	absent	absent	capD3 complete	none
124	C1116	Campylobacter coli SWAN254	44023	FBAW01	environmental	none	1986	Clade 1c (noIG)	absent	absent	absent	absent	absent	none
786	C1120	Campylobacter coli H072820535	44027	FBBC01	Food	0828	1016	Clade 1a (ST-828)	absent	absent	absent	absent	absent	none
94	C1132	Campylobacter coli W17C	44039	FBBQ01	environmental	none	N/A	Clade 2	absent	absent	absent	absent	absent	none
92	C1136	Campylobacter coli W17B	44043	FBBS01	environmental	none	N/A	Clade 2	absent	absent	absent	absent	absent	none
12	C1137	Campylobacter coli EC6147	44044	FBBU01	agriculture	none	N/A	Clade 3	absent	absent	absent	absent	capD3 complete	none
86	C1151	Campylobacter coli EC5640	44058	FBCG01	agriculture	none	7864	Clade 2	absent	absent	absent	absent	absent	none
93	C1157	Campylobacter coli W17D	44064	FBCT01	environmental	none	N/A	Clade 2	absent	absent	absent	absent	absent	none
1330	C1186	Campylobacter coli SS-2261	44093	FBDQ01	agriculture	1150	1487	Clade 1b (ST-1150)	absent	absent	absent	absent	absent	none
1328	C1188	Campylobacter coli SS-2263	44095	FBDU01	agriculture	1150	1487	Clade 1b (ST-1150)	absent	absent	absent	absent	absent	none
1333	C1189	Campylobacter coli SS-2252	44096	FBDT01	agriculture	1150	1487	Clade 1b (ST-1150)	absent	absent	absent	absent	absent	none
1029	C1194	Campylobacter coli SS-2294	44101	FBDW01	agriculture	none	2195	Clade 1a (ST-828)	absent	absent	capC3 complete	absent	absent	9
1329	C1195	Campylobacter coli SS-2234	44102	FBEA01	agriculture	1150	1487	Clade 1b (ST-1150)	absent	absent	absent	absent	absent	none
1331	C1198	Campylobacter coli SS-2246	44105	FBEB01	agriculture	1150	1487	Clade 1b (ST-1150)	absent	absent	absent	absent	absent	none
1332	C1210	Campylobacter coli SS-2283	44117	FBEM01	agriculture	1150	1487	Clade 1b (ST-1150)	absent	absent	absent	absent	absent	none
1105	C1216	Campylobacter coli SS-2362	44123	FBET01	agriculture	none	1749	Clade 1a (ST-828)	absent	capC2 complete	absent	absent	absent	9
87	C1229	Campylobacter coli EC5496	44136	FBFI01	agriculture	none	7864	Clade 2	absent	absent	absent	absent	absent	none
117	C1236	Campylobacter coli SS-2268	44143	FBFQ01	agriculture	none	1764	Clade 1c (noIG)	absent	absent	absent	absent	absent	none
492	C1237	Campylobacter coli SS-2322	44144	FBFP01	agriculture	0828	855	Clade 1a (ST-828)	absent	capC2 complete	absent	absent	absent	11
929	C1238	Campylobacter coli SS-2289	44145	FBFR01	agriculture	0828	1089	Clade 1a (ST-828)	absent	capC2 complete	absent	absent	absent	9
493	C1239	Campylobacter coli SS-2329	44146	FBFS01	agriculture	0828	855	Clade 1a (ST-828)	absent	capC2 complete	absent	absent	absent	9
30	C1240	Campylobacter coli C9A1	44147	FBQZ01	environmental	none	N/A	Clade 3	absent	absent	absent	absent	capD3 complete	none
81	C1241	Campylobacter coli M5D4	44148	FBQV01	environmental	none	1988	Clade 2	absent	absent	absent	absent	absent	none
97	C1242	Campylobacter coli F15D2	44149	FBFW01	environmental	none	1005	Clade 2	absent	absent	absent	absent	absent	none
13	C1243	Campylobacter coli K3D1	44150	FBFT01	environmental	none	N/A	Clade 3	absent	absent	absent	absent	capD3 complete	none
98	C1244	Campylobacter coli B15B3	44151	FBFU01	environmental	none	N/A	Clade 2	absent	absent	absent	absent	absent	none
73	C1245	Campylobacter coli F5A2	44152	FBFZ01	environmental	none	1007	Clade 2	absent	absent	absent	absent	absent	none
24	C1246	Campylobacter coli D13A4	44153	FBFX01	environmental	none	N/A	Clade 3	absent	absent	absent	absent	capD3 complete	none
112	C1247	Campylobacter coli K11	44156	FBGA01	environmental	none	N/A	Clade 2	absent	absent	absent	absent	absent	none
96	C1248	Campylobacter coli C8C3	44157	FBQX01	environmental	none	N/A	Clade 2	absent	absent	absent	absent	absent	none
111	C1249	Campylobacter coli M2D2	44158	FBGB01	environmental	none	N/A	Clade 2	absent	absent	absent	absent	absent	none
115	C1250	Campylobacter coli N11D1	44159	FBQY01	environmental	none	1764	Clade 1c (noIG)	absent	absent	absent	absent	absent	none
58	C1251	Campylobacter coli O6C1	44160	FBGD01	environmental	none	N/A	Clade 3	absent	absent	absent	absent	capD3 complete	none
806	C1252	Campylobacter coli 1535	44161	FBGC01	environmental	0828	2220	Clade 1a (ST-828)	absent	absent	absent	absent	absent	none
80	C1253	Campylobacter coli 1718	44162	FBGN01	environmental	none	N/A	Clade 2	absent	absent	absent	absent	absent	none
82	C1254	Campylobacter coli M4A4	44163	FBGH01	environmental	none	1988	Clade 2	absent	absent	absent	absent	absent	none
83	C1255	Campylobacter coli F14B4C4	44164	FBGM01	environmental	none	1988	Clade 2	absent	absent	absent	absent	absent	none
74	C1256	Campylobacter coli A12B2	44165	FBGG01	environmental	none	N/A	Clade 2	absent	absent	absent	absent	absent	none
1	C1257	Campylobacter coli H060960756	44166	FBGE01	environmental	none	N/A	Clade 3	absent	absent	absent	absent	capD3 complete	none
120	C1258	Campylobacter coli SWAN195-1	44167	FBGK01	environmental	none	1765	Clade 1c (noIG)	absent	absent	absent	absent	absent	none
775	C1264	Campylobacter coli NCTC12569	44173	FBGT01	clinical	none	895	Clade 1a (ST-828)	absent	absent	absent	absent	absent	none
134	C1266	Campylobacter coli SWAN249	44175	FBGQ01	environmental	none	3308	Clade 1c (noIG)	absent	absent	absent	absent	absent	none
121	C1268	Campylobacter coli SWAN331	44177	FBGR01	environmental	none	1765	Clade 1c (noIG)	absent	absent	absent	absent	absent	none
114	C1272	Campylobacter coli H055260498	44181	FBGY01	environmental	none	1764	Clade 1c (noIG)	absent	absent	absent	absent	absent	none
79	C1274	Campylobacter coli SWAN308	44183	FBHA01	environmental	none	3314	Clade 2	absent	absent	absent	absent	absent	none
920	C1276	Campylobacter coli UNES9	44185	FBHB01	agriculture	0828	1541	Clade 1a (ST-828)	absent	absent	capC3 complete	absent	absent	10
2	C1281	Campylobacter coli H060960757	44190	FBHG01	environmental	none	N/A	Clade 3	absent	absent	absent	absent	capD3 complete	none
125	C1282	Campylobacter coli SWAN261	44191	FBHH01	environmental	none	1986	Clade 1c (noIG)	absent	absent	absent	absent	absent	none
981	C1286	Campylobacter coli NCTC11437	44196	FBHL01	clinical	none	2488	Clade 1a (ST-828)	absent	absent	capC3 complete	absent	absent	9
846	C1291	Campylobacter coli BRISPIG3	44201	FBHR01	agriculture	0828	887	Clade 1a (ST-828)	absent	absent	capC3 complete	absent	absent	9
861	C1294	Campylobacter coli UNLLIII	44204	FBHV01	agriculture	0828	1464	Clade 1a (ST-828)	absent	capC2 complete	absent	absent	absent	9
5	C1296	Campylobacter coli SWAN264	44206	FBID01	environmental	none	3309	Clade 3	absent	absent	absent	absent	capD3 complete	none
887	C1297	Campylobacter coli EC1293	44207	FBHZ01	agriculture	0828	832	Clade 1a (ST-828)	absent	capC2 complete	absent	absent	absent	9
128	C1299	Campylobacter coli SWAN407	44211	FBIB01	environmental	none	3311	Clade 1c (noIG)	absent	absent	absent	absent	absent	none
107	C1300	Campylobacter coli SWAN408	44212	FBHY01	environmental	none	3319	Clade 2	absent	absent	absent	absent	absent	none
126	C1301	Campylobacter coli SWAN288	44213	FBIE01	environmental	none	3306	Clade 1c (noIG)	absent	absent	absent	absent	absent	none
782	C1303	Campylobacter coli UNAJL222	44215	FBIG01	agriculture	0828	1096	Clade 1a (ST-828)	absent	absent	capC3 complete	absent	absent	9
1235	C1307	Campylobacter coli UNOR532A	44220	FBIJ01	agriculture	0828	1203	Clade 1a (ST-828)	absent	absent	capC3 complete	absent	absent	8
75	C1308	Campylobacter coli SWAN325	44221	FBIM01	environmental	none	N/A	Clade 2	absent	absent	absent	absent	absent	none
750	C1310	Campylobacter coli UNLL3.1	44223	FBIK01	agriculture	none	1617	Clade 1a (ST-828)	absent	absent	absent	absent	absent	none
4	C1314	Campylobacter coli H060740717	44227	FBIP01	environmental	none	N/A	Clade 3	absent	absent	absent	absent	capD3 complete	none
118	C1321	Campylobacter coli NCTC13006	44235	FBIZ01	environmental	none	1766	Clade 1c (noIG)	absent	absent	absent	absent	absent	none
1108	C1334	Campylobacter coli UNOR383B	44250	FBJO01	agriculture	0828	1089	Clade 1a (ST-828)	absent	capC2 complete	absent	absent	absent	8
49	C1343	Campylobacter coli H075140555	44259	FBKA01	environmental	none	N/A	Clade 3	absent	absent	absent	absent	capD3 complete	none
22	C1346	Campylobacter coli H065160534	44262	FBJV01	environmental	none	N/A	Clade 3	absent	absent	absent	absent	capD3 complete	none
34	C1347	Campylobacter coli H085160742	44263	FBJZ01	environmental	none	N/A	Clade 3	absent	absent	absent	absent	capD3 complete	none
89	C1348	Campylobacter coli H092560131	44264	FBKJ01	environmental	none	N/A	Clade 2	absent	absent	absent	absent	absent	none
7	C1352	Campylobacter coli H094560713	44268	FBKD01	environmental	none	N/A	Clade 3	absent	absent	absent	absent	capD3 complete	none
57	C1353	Campylobacter coli H093580324	44269	FBKN01	environmental	none	N/A	Clade 3	absent	absent	absent	absent	capD3 complete	none
1006	C1357	Campylobacter coli H063900401	44273	FBKM01	clinical	0828	1666	Clade 1a (ST-828)	absent	absent	absent	absent	absent	none
51	C1358	Campylobacter coli H090980249	44274	FBKL01	environmental	none	N/A	Clade 3	absent	absent	absent	absent	capD3 complete	none
760	C1359	Campylobacter coli p588B	44275	FBKK01	environmental	none	1681	Clade 1a (ST-828)	absent	absent	absent	absent	absent	none
16	C1360	Campylobacter coli H065100506	44276	FBKP01	environmental	none	N/A	Clade 3	absent	absent	absent	absent	capD3 complete	none
23	C1361	Campylobacter coli H072620566	44277	FBKO01	environmental	none	N/A	Clade 3	absent	absent	absent	absent	capD3 complete	none
31	C1362	Campylobacter coli H094560720	44278	FBKQ01	environmental	none	N/A	Clade 3	absent	absent	absent	absent	capD3 complete	none
822	C1363	Campylobacter coli H125280575	44279	FBKU01	clinical	0828	2097	Clade 1a (ST-828)	absent	absent	capC3 complete	absent	absent	9
807	C1365	Campylobacter coli H044660164	44281	FBKS01	clinical	0828	1177	Clade 1a (ST-828)	absent	absent	absent	absent	absent	none
64	C1366	Campylobacter coli H070380306	44282	FBKT01	clinical	none	N/A	Clade 3	absent	absent	absent	absent	capD3 complete	none
99	C1367	Campylobacter coli H091320798	44283	FBKV01	environmental	none	N/A	Clade 2	absent	absent	absent	absent	absent	none
90	C1368	Campylobacter coli H094560718	44284	FBKY01	environmental	none	N/A	Clade 2	absent	absent	absent	absent	absent	none
757	C1371	Campylobacter coli H062580346	44287	FBKZ01	clinical	none	1681	Clade 1a (ST-828)	absent	absent	absent	absent	absent	none
136	C1374	Campylobacter coli p494A	44290	FBLC01	environmental	none	N/A	Clade 1c (noIG)	absent	absent	absent	absent	absent	none
43	C1375	Campylobacter coli H085160749	44291	FBLD01	environmental	none	N/A	Clade 3	absent	absent	absent	absent	capD3 complete	none
131	C1377	Campylobacter coli p568C	44293	FBLF01	environmental	none	3311	Clade 1c (noIG)	absent	absent	absent	absent	absent	none
104	C1378	Campylobacter coli SWAN337	44294	FBLH01	environmental	none	2015	Clade 2	absent	absent	absent	absent	absent	none
122	C1379	Campylobacter coli SWAN361	44295	FBLG01	environmental	none	1765	Clade 1c (noIG)	absent	absent	absent	absent	absent	none
28	C1381	Campylobacter coli H081840386	44297	FBLJ01	clinical	none	8254	Clade 3	absent	absent	absent	absent	capD3 complete	none
762	C1382	Campylobacter coli H061980521a	44298	FBLK01	environmental	none	1681	Clade 1a (ST-828)	absent	absent	absent	absent	absent	none
84	C1385	Campylobacter coli p515C	44301	FBLM01	environmental	none	3828	Clade 2	absent	absent	absent	absent	absent	none
133	C1386	Campylobacter coli SWAN393	44302	FBLO01	environmental	none	1771	Clade 1c (noIG)	absent	absent	absent	absent	absent	none
135	C1387	Campylobacter coli SWAN269	44303	FBLP01	environmental	none	3308	Clade 1c (noIG)	absent	absent	absent	absent	absent	none
66	C1389	Campylobacter coli p568A	44305	FBLT01	environmental	none	N/A	Clade 3	absent	absent	absent	absent	capD3 complete	none
758	C1390	Campylobacter coli H075200514	44306	FBLS01	environmental	none	1681	Clade 1a (ST-828)	absent	absent	absent	absent	absent	none
91	C1392	Campylobacter coli UNOR14731d	44308	FBMA01	agriculture	none	N/A	Clade 2	absent	absent	absent	absent	absent	none
127	C1394	Campylobacter coli UNOR9553d	44310	FBLX01	agriculture	none	1986	Clade 1c (noIG)	absent	absent	absent	absent	absent	none
129	C1395	Campylobacter coli SWAN342	44311	FBLW01	environmental	none	3311	Clade 1c (noIG)	absent	absent	absent	absent	absent	none
1109	C1399	Campylobacter coli H140200373	44315	FBLY01	clinical	0828	1089	Clade 1a (ST-828)	absent	capC2 complete	absent	absent	absent	8
1110	C1400	Campylobacter coli UNOR8693b	44316	FBMI01	agriculture	0828	1089	Clade 1a (ST-828)	absent	capC2 complete	absent	absent	absent	8
1233	C1401	Campylobacter coli UNOR7592c	44317	FBMC01	agriculture	0828	1203	Clade 1a (ST-828)	absent	absent	capC3 complete	absent	absent	9
1234	C1402	Campylobacter coli UNOR4451c	44318	FBMH01	agriculture	0828	1203	Clade 1a (ST-828)	absent	absent	capC3 complete	absent	absent	9
1035	C1403	Campylobacter coli UNOR5482c	44319	FBME01	agriculture	none	2195	Clade 1a (ST-828)	absent	absent	capC3 complete	absent	absent	9
982	C1408	Campylobacter coli UNQMCIIS16	44324	FBMK01	clinical	none	2488	Clade 1a (ST-828)	absent	absent	capC3 complete	absent	absent	9
109	C1414	Campylobacter coli CCN398	44331	FBMR01	agriculture	none	3319	Clade 2	absent	absent	absent	absent	absent	none
108	C1415	Campylobacter coli SWAN372	44332	FBMT01	environmental	none	3319	Clade 2	absent	absent	absent	absent	absent	none
766	C1416	Campylobacter coli CCN264	44333	FBMQ01	agriculture	none	1172	Clade 1a (ST-828)	absent	absent	capC3 complete	absent	absent	10
18	C1419	Campylobacter coli p494C	44336	FBMW01	environmental	none	N/A	Clade 3	absent	absent	absent	absent	capD3 complete	none
36	C1420	Campylobacter coli H053120426	44337	FBMY01	environmental	none	N/A	Clade 3	absent	absent	absent	absent	capD3 complete	none
116	C1421	Campylobacter coli H085160740	44338	FBMX01	environmental	none	1764	Clade 1c (noIG)	absent	absent	absent	absent	absent	none
65	C1422	Campylobacter coli H075200522	44339	FBMZ01	environmental	none	N/A	Clade 3	absent	absent	absent	absent	capD3 complete	none
102	C1425	Campylobacter coli p474D	44342	FBOC01	environmental	none	N/A	Clade 2	absent	absent	absent	absent	absent	none
33	C1426	Campylobacter coli H081380695a	44343	FBNU01	environmental	none	N/A	Clade 3	absent	absent	absent	absent	capD3 complete	none
56	C1428	Campylobacter coli H061680633	44345	FBOE01	environmental	none	N/A	Clade 3	absent	absent	absent	absent	capD3 complete	none
9	C1430	Campylobacter coli H091000385	44347	FBNE01	clinical	none	N/A	Clade 3	absent	absent	absent	absent	capD3 complete	none
59	C1432	Campylobacter coli H073220518	44349	FBNQ01	environmental	none	N/A	Clade 3	absent	absent	absent	absent	capD3 complete	none
101	C1433	Campylobacter coli H091940890	44350	FBOS01	environmental	none	N/A	Clade 2	absent	absent	absent	absent	absent	none
32	C1435	Campylobacter coli H083420701	44352	FBNT01	environmental	none	N/A	Clade 3	absent	absent	absent	absent	capD3 complete	none
863	C1436	Campylobacter coli H043880651	44353	FBNR01	Food	0828	1145	Clade 1a (ST-828)	absent	absent	capC3 complete	absent	absent	9
76	C1437	Campylobacter coli H055260513	44354	FBNY01	environmental	none	N/A	Clade 2	absent	absent	absent	absent	absent	none
1059	C1439	Campylobacter coli H102740168	44356	FBOG01	Food	none	5150	Clade 1a (ST-828)	absent	absent	capC3 complete	absent	absent	9
53	C1440	Campylobacter coli H074080509	44357	FBOA01	environmental	none	N/A	Clade 3	absent	absent	absent	absent	capD3 complete	none
839	C1441	Campylobacter coli H060280132	44358	FBNZ01	Food	0828	854	Clade 1a (ST-828)	absent	absent	capC3 complete	absent	absent	9
787	C1442	Campylobacter coli H072820536	44359	FBNS01	Food	0828	1016	Clade 1a (ST-828)	absent	absent	absent	absent	absent	none
29	C1443	Campylobacter coli H061980521b	44360	FBNK01	environmental	none	8254	Clade 3	absent	absent	absent	absent	capD3 complete	none
769	C1444	Campylobacter coli H043940494	44361	FBNH01	Food	none	7880	Clade 1a (ST-828)	absent	absent	capC3 complete	absent	absent	9
25	C1446	Campylobacter coli H083420694	44363	FBNG01	environmental	none	N/A	Clade 3	absent	absent	absent	absent	capD3 complete	none
751	C1447	Campylobacter coli NCTC11353	44364	FBNV01	agriculture	none	1469	Clade 1a (ST-828)	absent	absent	absent	absent	absent	none
1061	C1450	Campylobacter coli H063540531	44367	FBNJ01	clinical	0828	5659	Clade 1a (ST-828)	absent	absent	capC3 complete	absent	absent	10
39	C1451	Campylobacter coli H113760461	44368	FBOH01	clinical	none	N/A	Clade 3	absent	absent	absent	absent	capD3 complete	none
21	C1452	Campylobacter coli H074080511	44369	FBNP01	environmental	none	N/A	Clade 3	absent	absent	absent	absent	capD3 complete	none
828	C1454	Campylobacter coli H132680116	44371	FBOL01	Food	none	900	Clade 1a (ST-828)	absent	absent	capC3 complete	absent	absent	8
88	C1457	Campylobacter coli H043880653	44374	FBNC01	clinical	none	8137	Clade 2	absent	absent	absent	absent	absent	none
35	C1460	Campylobacter coli H043560441	44377	FBOR01	Food	none	N/A	Clade 3	absent	absent	absent	absent	capD3 complete	none
100	C1462	Campylobacter coli H054340287	44379	FBOJ01	Food	none	N/A	Clade 2	absent	absent	absent	absent	absent	none
763	C1463	Campylobacter coli H094560717	44380	FBOM01	environmental	none	1681	Clade 1a (ST-828)	absent	absent	absent	absent	absent	none
71	C1464	Campylobacter coli H051960469	44381	FBOD01	Food	none	N/A	Clade 3	absent	absent	absent	absent	absent	none
11	C1465	Campylobacter coli H071960681	44382	FBNO01	environmental	none	N/A	Clade 3	absent	absent	absent	absent	capD3 complete	none
820	C1466	Campylobacter coli H054000444	44383	FBOO01	environmental	0828	1096	Clade 1a (ST-828)	absent	absent	capC3 complete	absent	absent	9
41	C1467	Campylobacter coli H124500577	44384	FBOV01	clinical	none	N/A	Clade 3	absent	absent	absent	absent	capD3 complete	none
20	C1469	Campylobacter coli H124620276a	44386	FBOI01	clinical	none	6288	Clade 3	absent	absent	absent	absent	capD3 complete	none
62	C1472	Campylobacter coli H092260569b	44389	FBNM01	environmental	none	N/A	Clade 3	absent	absent	absent	absent	capD3 complete	none
1046	C1474	Campylobacter coli H053280346	44391	FBOY01	clinical	0828	830	Clade 1a (ST-828)	absent	absent	capC3 complete	absent	absent	10
26	C1475	Campylobacter coli H042840283	44392	FBPA01	Food	none	N/A	Clade 3	absent	absent	absent	absent	capD3 complete	none
754	C1477	Campylobacter coli H121240502	44394	FBPC01	Food	none	N/A	Clade 1a (ST-828)	absent	absent	absent	absent	absent	none
756	C1478	Campylobacter coli H043920292	44395	FBPD01	Food	none	2737	Clade 1a (ST-828)	absent	absent	absent	absent	absent	none
1106	C1479	Campylobacter coli H125000370	44396	FBPE01	clinical	none	1749	Clade 1a (ST-828)	absent	absent	capC3 complete	absent	absent	9
40	C1484	Campylobacter coli H132840800	44401	FBPJ01	Food	none	N/A	Clade 3	absent	absent	absent	absent	capD3 complete	none
85	C1485	Campylobacter coli H093580632	44402	FBPP01	environmental	none	N/A	Clade 2	absent	absent	absent	absent	absent	none
54	C1488	Campylobacter coli H063720401	44405	FBPO01	clinical	none	N/A	Clade 3	absent	absent	absent	absent	capD3 complete	none
1076	C1490	Campylobacter coli H124620276b	44407	FBPL01	clinical	0828	1585	Clade 1a (ST-828)	absent	capC2 complete	absent	absent	absent	9
132	C1491	Campylobacter coli H102680185	44408	FBPW01	Food	none	3311	Clade 1c (noIG)	absent	absent	absent	absent	absent	none
44	C1492	Campylobacter coli H102740169	44409	FBPR01	Food	none	N/A	Clade 3	absent	absent	absent	absent	capD3 complete	none
759	C1494	Campylobacter coli H114640463b	44411	FBPS01	clinical	none	1681	Clade 1a (ST-828)	absent	absent	absent	absent	absent	none
761	C1496	Campylobacter coli p604A	44413	FBPT01	environmental	none	1681	Clade 1a (ST-828)	absent	absent	absent	absent	absent	none
10	C1497	Campylobacter coli P635B	44414	FBPX01	environmental	none	N/A	Clade 3	absent	absent	absent	absent	capD3 complete	none
1132	C1503	Campylobacter coli H132580239	44420	FBQD01	Food	0828	828	Clade 1a (ST-828)	absent	absent	capC3 complete	absent	absent	10
52	C1504	Campylobacter coli H110340458	44421	FBQC01	Food	none	N/A	Clade 3	absent	absent	absent	absent	capD3 complete	none
1041	C1509	Campylobacter coli H121760164	44426	FBQE01	Food	none	3567	Clade 1a (ST-828)	absent	absent	capC3 complete	absent	absent	9
106	C1510	Campylobacter coli H105160209	44427	FBQJ01	Food	none	5494	Clade 2	absent	absent	absent	absent	absent	none
69	C1514	Campylobacter coli H133380250	44431	FBQM01	Food	none	N/A	Clade 3	absent	absent	absent	absent	capD3 complete	none
50	C1515	Campylobacter coli H072760517	44432	FBQO01	clinical	none	N/A	Clade 3	absent	absent	absent	absent	capD3 complete	none
119	C1516	Campylobacter coli H081380701	44433	FBQN01	environmental	none	N/A	Clade 1c (noIG)	absent	absent	absent	absent	absent	none
1335	C1517	Campylobacter coli H062140681	44434	FBQP01	environmental	1150	1487	Clade 1b (ST-1150)	absent	absent	absent	absent	absent	none
3	C1519	Campylobacter coli H042280284	44436	FBQS01	Food	none	N/A	Clade 3	absent	absent	absent	absent	capD3 complete	none
970	C1525	Campylobacter coli Uoh-17S	33926	N/A	clinical	0828	7800	Clade 1a (ST-828)	absent	absent	capC3 complete	absent	absent	9
1171	C0144	Campylobacter coli OXC7154	21235	N/A	clinical	0828	828	Clade 1a (ST-828)	capC1 complete	absent	absent	absent	absent	9
496	C0225	Campylobacter coli OXC7447	23977	N/A	clinical	0828	855	Clade 1a (ST-828)	capC1 complete	absent	absent	absent	absent	10
1174	C0264	Campylobacter coli C256-R	24332	N/A	unknown	0828	828	Clade 1a (ST-828)	capC1 complete	absent	absent	absent	absent	10
1178	C0410	Campylobacter coli OXC8274	27967	N/A	clinical	0828	828	Clade 1a (ST-828)	capC1 complete	absent	absent	absent	absent	9
1186	C0423	Campylobacter coli OXC8447	28638	N/A	clinical	0828	828	Clade 1a (ST-828)	capC1 complete	absent	absent	absent	absent	10
1176	C0458	Campylobacter coli OXC8724	29082	N/A	clinical	0828	828	Clade 1a (ST-828)	capC1 complete	absent	absent	absent	absent	10
1184	C0698	Campylobacter coli ACP108	47685	N/A	agriculture	0828	828	Clade 1a (ST-828)	capC1 complete	absent	absent	absent	absent	10
1185	C0709	Campylobacter coli ACP177	47672	N/A	agriculture	0828	828	Clade 1a (ST-828)	capC1 complete	absent	absent	absent	absent	9
1070	C0711	Campylobacter coli ACP188	47625	N/A	agriculture	0828	829	Clade 1a (ST-828)	capC1 complete	absent	absent	absent	absent	9
1166	C0714	Campylobacter coli ACP3	47535	N/A	agriculture	0828	828	Clade 1a (ST-828)	capC1 complete	absent	absent	absent	absent	10
1180	C0716	Campylobacter coli ACP407	47915	N/A	agriculture	0828	828	Clade 1a (ST-828)	capC1 complete	absent	absent	absent	absent	9
1181	C0723	Campylobacter coli ACP439	47818	N/A	agriculture	0828	828	Clade 1a (ST-828)	capC1 complete	absent	absent	absent	absent	10
1142	C0728	Campylobacter coli ACP465	47822	N/A	agriculture	0828	828	Clade 1a (ST-828)	capC1 complete	absent	absent	absent	absent	9
1187	C0731	Campylobacter coli ACP494	47941	N/A	agriculture	0828	828	Clade 1a (ST-828)	capC1 complete	absent	absent	absent	absent	9
1167	C0733	Campylobacter coli ACP504	47929	N/A	agriculture	0828	828	Clade 1a (ST-828)	capC1 complete	absent	absent	absent	absent	9
1179	C0744	Campylobacter coli ACP540	47935	N/A	agriculture	0828	828	Clade 1a (ST-828)	capC1 complete	absent	absent	absent	absent	10
1140	C0747	Campylobacter coli ACP700	47589	N/A	agriculture	0828	828	Clade 1a (ST-828)	capC1 complete	absent	absent	absent	absent	10
1172	C0751	Campylobacter coli ACP738	47586	N/A	agriculture	0828	828	Clade 1a (ST-828)	capC1 complete	absent	absent	absent	absent	9
1182	C0884	Campylobacter coli OXC10116	47315	N/A	clinical	0828	828	Clade 1a (ST-828)	capC1 complete	absent	absent	absent	absent	10
1183	C0887	Campylobacter coli OXC10188	47866	N/A	clinical	0828	828	Clade 1a (ST-828)	capC1 complete	absent	absent	absent	absent	10
497	C0919	Campylobacter coli OXC9087	30766	N/A	clinical	0828	855	Clade 1a (ST-828)	capC1 complete	absent	absent	absent	absent	10
1175	C0932	Campylobacter coli OXC9205	30884	N/A	clinical	0828	828	Clade 1a (ST-828)	capC1 complete	absent	absent	absent	absent	10
500	C0938	Campylobacter coli OXC9235	31002	N/A	clinical	0828	8048	Clade 1a (ST-828)	capC1 complete	absent	absent	absent	absent	9
1177	C0939	Campylobacter coli OXC9241	30914	N/A	clinical	0828	828	Clade 1a (ST-828)	capC1 complete	absent	absent	absent	absent	9
494	C0943	Campylobacter coli OXC9278	30951	N/A	clinical	0828	855	Clade 1a (ST-828)	capC1 complete	absent	absent	absent	absent	10
495	C0946	Campylobacter coli OXC9293	30966	N/A	clinical	0828	855	Clade 1a (ST-828)	capC1 complete	absent	absent	absent	absent	10
489	C0985	Campylobacter coli OXC9776	32832	N/A	clinical	0828	855	Clade 1a (ST-828)	capC1 complete	absent	absent	absent	absent	9
1173	C1044	Campylobacter coli H120880380	43951	FAYN01	Food	0828	828	Clade 1a (ST-828)	capC1 complete	absent	absent	absent	absent	9
816	C1280	Campylobacter coli UNAJC222	44189	FBHF01	agriculture	0828	854	Clade 1a (ST-828)	capC1 complete	absent	absent	absent	absent	10

## Sheet: C. jejuni
order tree	Number	Strain	PubMLST ID	Genbank	Source	MLST CC	MLST ST	CapC1	CapC2	CapC3	CapC4	CapD1	CapD2	CapD4	capC G-tract length
82	J0001	Campylobacter jejuni 00-2425	N/A	NC_022362	animal (other)	ST-21	21	absent	absent	absent	absent	absent	absent	absent	none
210	J0005	Campylobacter jejuni 04197	N/A	CAFU01	agriculture	ST-21	21	absent	absent	absent	absent	absent	absent	absent	none
373	J0006	Campylobacter jejuni 04199	N/A	CAFV01	agriculture	ST-21	21	absent	absent	absent	absent	absent	absent	absent	none
1059	J0007	Campylobacter jejuni 1-12S	N/A	CCCY01	agriculture	ST-21	50	absent	absent	absent	absent	absent	absent	absent	none
3815	J0008	Campylobacter jejuni 10186	N/A	AUUG01	clinical	ST-52	1919	absent	absent	capC3 inactivated	absent	absent	absent	absent	9
3350	J0009	Campylobacter jejuni 10227	N/A	AUUI01	clinical	ST-460	460	absent	absent	capC3 inactivated	absent	absent	absent	absent	8
701	J0010	Campylobacter jejuni 110-21	35307	AIPC01	agriculture	ST-21	982	absent	absent	absent	absent	absent	absent	absent	none
5474	J0011	Campylobacter jejuni 1213	35310	AIPG01	agriculture	none	N/A	capC1 complete	absent	absent	absent	absent	absent	absent	10
5706	J0012	Campylobacter jejuni 129-258	35285	AINY01	agriculture	ST-42	459	absent	absent	absent	absent	absent	absent	absent	none
1623	J0014	Campylobacter jejuni 140-16	11136	AIPF01	agriculture	ST-61	5161	absent	absent	capC3 inactivated	absent	absent	absent	absent	4
2162	J0015	Campylobacter jejuni 1577	35312	AIPH01	clinical	ST-206	122	absent	absent	capC3 inactivated	absent	absent	absent	absent	4
1528	J0016	Campylobacter jejuni 1798	35313	AIPI01	agriculture	none	N/A	absent	absent	absent	absent	absent	absent	absent	none
3588	J0017	Campylobacter jejuni 1854	35314	AIPJ01	agriculture	none	922	capC1 inactivated	absent	absent	absent	absent	absent	absent	9
1619	J0018	Campylobacter jejuni 1893	35315	AIPK01	agriculture	ST-48	38	absent	absent	capC3 inactivated	absent	absent	absent	absent	4
1624	J0019	Campylobacter jejuni 1928	10779	AIPL01	agriculture	ST-21	806	absent	absent	absent	absent	absent	absent	absent	none
4027	J0020	Campylobacter jejuni 1997-1	35300	AIOT01	clinical	ST-658	658	absent	absent	capC3 inactivated	absent	absent	absent	absent	5
2749	J0021	Campylobacter jejuni 1997-10	N/A	AIOY01	clinical	none	4839	absent	absent	capC3 inactivated	absent	absent	absent	absent	9
5543	J0022	Campylobacter jejuni 1997-11	35305	AIOZ01	clinical	ST-22	22	absent	absent	absent	absent	absent	absent	absent	none
3005	J0023	Campylobacter jejuni 1997-14	11134	AIPA01	clinical	ST-353	5159	absent	absent	capC3 inactivated	absent	absent	absent	absent	9
2025	J0024	Campylobacter jejuni 1997-4	35303	AIOW01	clinical	ST-48	475	absent	absent	capC3 inactivated	absent	absent	absent	absent	4
1537	J0025	Campylobacter jejuni 1997-7	35304	AIOX01	clinical	ST-61	61	absent	absent	absent	absent	absent	absent	absent	none
1279	J0026	Campylobacter jejuni 2008-1025	35296	AIOP01	clinical	ST-21	50	absent	absent	absent	absent	absent	absent	absent	none
1048	J0027	Campylobacter jejuni 2008-831	35302	AIOV01	clinical	ST-21	50	absent	absent	absent	absent	absent	absent	absent	none
1529	J0028	Campylobacter jejuni 2008-872	35298	AIOR01	clinical	ST-61	61	absent	absent	absent	absent	absent	absent	absent	none
5324	J0029	Campylobacter jejuni 2008-894	35297	AIOQ01	clinical	none	1962	absent	absent	capC3 complete	absent	absent	capD2 inactivated	absent	9
3196	J0030	Campylobacter jejuni 2008-979	35301	AIOU01	clinical	none	2274	absent	absent	capC3 inactivated	absent	absent	absent	absent	9
2256	J0031	Campylobacter jejuni 2008-988	35299	AIOS01	clinical	ST-206	572	absent	absent	capC3 inactivated	absent	absent	absent	absent	4
3244	J0032	Campylobacter jejuni 20176	N/A	AUUQ01	clinical	ST-52	161	absent	absent	capC3 inactivated	absent	absent	absent	absent	9
3814	J0033	Campylobacter jejuni 255	N/A	ARWS01	agriculture	none	2157	absent	absent	absent	capC4 complete	absent	absent	absent	10
5710	J0034	Campylobacter jejuni 26094	N/A	AANK01	clinical	ST-362	362	absent	absent	absent	capC4 inactivated	absent	absent	absent	5
3894	J0035	Campylobacter jejuni 30286	N/A	AUUH01	clinical	ST-574	305	absent	absent	capC3 inactivated	absent	absent	absent	absent	10
3250	J0036	Campylobacter jejuni 30318	N/A	AUUJ01	clinical	none	4397	absent	absent	capC3 inactivated	absent	absent	absent	absent	8
4875	J0038	Campylobacter jejuni 327	N/A	ADHM01	agriculture	ST-45	230	capC1 complete	absent	absent	absent	absent	absent	absent	10
5217	J0039	Campylobacter jejuni 4031	N/A	HG428754	environmental	ST-45	45	absent	absent	capC3 complete	absent	absent	absent	absent	10
3006	J0041	Campylobacter jejuni 51037	35306	AIPB01	agriculture	ST-353	939	absent	absent	capC3 inactivated	absent	absent	absent	absent	9
3007	J0042	Campylobacter jejuni 51494	N/A	AINZ01	agriculture	ST-353	4834	absent	absent	capC3 inactivated	absent	absent	absent	absent	9
3390	J0043	Campylobacter jejuni 53161	10781	AION01	agriculture	ST-353	4838	absent	absent	capC3 inactivated	absent	absent	absent	absent	9
5110	J0044	Campylobacter jejuni 55037	35290	AIOH01	agriculture	ST-45	45	capC1 complete	absent	absent	absent	absent	absent	absent	8
2328	J0045	Campylobacter jejuni 60004	N/A	AIOE01	agriculture	none	4836	absent	absent	capC3 inactivated	absent	absent	absent	absent	4
699	J0046	Campylobacter jejuni 6399	N/A	CAFT01	Food	ST-21	21	absent	absent	absent	absent	absent	absent	absent	none
4830	J0047	Campylobacter jejuni 81116	1220	NC_009839	clinical	ST-283	267	capC1 complete	absent	absent	absent	absent	absent	absent	8
5704	J0048	Campylobacter jejuni 81-176	1481	NC_005012	clinical	ST-42	604	absent	absent	absent	absent	absent	absent	absent	none
222	J0049	Campylobacter jejuni 84-25	N/A	AANT02	agriculture	ST-21	21	absent	absent	absent	absent	absent	absent	absent	none
2329	J0050	Campylobacter jejuni 86605	10783	AIOJ01	agriculture	ST-48	4840	absent	absent	capC3 inactivated	absent	absent	absent	absent	4
1254	J0051	Campylobacter jejuni 87330	35308	AIPD01	agriculture	ST-21	50	absent	absent	absent	absent	absent	absent	absent	none
3392	J0052	Campylobacter jejuni 87459	35309	AIPE01	agriculture	ST-353	452	absent	absent	capC3 inactivated	absent	absent	absent	absent	10
4665	J0053	Campylobacter jejuni ATCC-33560	35293	AIJN01	agriculture	ST-403	403	capC1 inactivated	absent	absent	absent	absent	absent	absent	2+4
5544	J0054	Campylobacter jejuni BJ-CJD101	N/A	ARWV01	clinical	ST-22	3652	absent	absent	absent	absent	absent	absent	absent	none
752	J0055	Campylobacter jejuni CF93-6	N/A	AANJ01	clinical	ST-21	883	absent	absent	absent	absent	absent	absent	absent	none
3816	J0056	Campylobacter jejuni CG8421	N/A	ABGQ01	clinical	ST-52	1919	absent	absent	capC3 inactivated	absent	absent	absent	absent	9
3904	J0057	Campylobacter jejuni CG8486	N/A	AASY01	clinical	ST-574	2943	absent	absent	capC3 inactivated	absent	absent	absent	absent	9
3346	J0058	Campylobacter jejuni CJ1	N/A	AUUL01	clinical	ST-460	3919	absent	absent	capC3 inactivated	absent	absent	absent	absent	10
1943	J0059	Campylobacter jejuni CJ2	N/A	AUUM01	clinical	ST-48	918	absent	absent	capC3 inactivated	absent	absent	absent	absent	4
3888	J0060	Campylobacter jejuni CJ3	N/A	AUUN01	clinical	ST-574	574	absent	absent	capC3 inactivated	absent	absent	absent	absent	10
2729	J0061	Campylobacter jejuni CJ5	N/A	AUUK01	clinical	ST-464	464	absent	absent	capC3 inactivated	absent	absent	absent	absent	9
2330	J0062	Campylobacter jejuni D2600	N/A	AGTF01	clinical	ST-48	429	absent	absent	capC3 inactivated	absent	absent	absent	absent	4
184	J0063	Campylobacter jejuni DFVF1099	N/A	ADHK01	agriculture	ST-21	21	absent	absent	absent	absent	absent	absent	absent	none
951	J0064	Campylobacter jejuni G1	N/A	JRLT01	clinical	ST-21	44	absent	absent	absent	absent	absent	absent	absent	none
696	J0065	Campylobacter jejuni G113	N/A	AQPK01	agriculture	ST-21	43	absent	absent	absent	absent	absent	absent	absent	none
2026	J0066	Campylobacter jejuni H22082	N/A	AEIP01	clinical	ST-48	474	absent	absent	capC3 inactivated	absent	absent	absent	absent	4
5551	J0067	Campylobacter jejuni HB93-13	N/A	AANQ01	clinical	ST-22	22	absent	absent	absent	absent	absent	absent	absent	none
5716	J0068	Campylobacter jejuni HN-CJD07035	N/A	ARYE01	clinical	ST-362	362	absent	absent	absent	capC4 inactivated	absent	absent	absent	5
1327	J0069	Campylobacter jejuni IA3902	5293	CP001876	agriculture	ST-21	8	absent	absent	absent	absent	absent	absent	absent	none
5715	J0070	Campylobacter jejuni ICDCCJ07001	N/A	NC_014801	clinical	ST-362	2993	absent	absent	absent	capC4 inactivated	absent	absent	absent	5
5713	J0071	Campylobacter jejuni ICDCCJ07002	N/A	APNP01	clinical	ST-362	2993	absent	absent	absent	capC4 inactivated	absent	absent	absent	5
5714	J0072	Campylobacter jejuni ICDCCJ07004	N/A	APNQ01	clinical	ST-362	2993	absent	absent	absent	capC4 inactivated	absent	absent	absent	5
977	J0073	Campylobacter jejuni JCM-2013	N/A	BALI01	clinical	ST-21	7244	absent	absent	absent	absent	absent	absent	absent	none
5717	J0074	Campylobacter jejuni K1	N/A	AUUO01	clinical	none	3630	absent	absent	absent	capC4 inactivated	absent	absent	absent	6
775	J0077	Campylobacter jejuni Le-755	N/A	CCDC01	agriculture	ST-21	50	absent	absent	absent	absent	absent	absent	absent	none
2728	J0078	Campylobacter jejuni LMG-23210	35317	AIPN01	agriculture	none	380	absent	absent	capC3 inactivated	absent	absent	absent	absent	10
5476	J0079	Campylobacter jejuni LMG-23211	35318	AIPO01	agriculture	ST-179	220	capC1 complete	absent	absent	absent	absent	absent	absent	9
5786	J0080	Campylobacter jejuni LMG-23216	10778	AIOA01	agriculture	none	4835	absent	absent	absent	absent	absent	absent	absent	none
1836	J0081	Campylobacter jejuni LMG-23218	35286	AIOB01	agriculture	ST-48	48	absent	absent	capC3 inactivated	absent	absent	absent	absent	4
4514	J0082	Campylobacter jejuni LMG-23223	35287	AIOC01	agriculture	none	791	absent	absent	capC3 inactivated	absent	absent	absent	absent	4
3286	J0083	Campylobacter jejuni LMG-23263	35288	AIOD01	agriculture	ST-446	3504	absent	absent	capC3 inactivated	absent	absent	absent	absent	4
2285	J0084	Campylobacter jejuni LMG-23264	35289	AIOF01	clinical	ST-206	46	absent	absent	capC3 inactivated	absent	absent	absent	absent	6
3391	J0085	Campylobacter jejuni LMG-23269	10780	AIOG01	agriculture	ST-353	4837	absent	absent	capC3 inactivated	absent	absent	absent	absent	10
5817	J0086	Campylobacter jejuni LMG-23357	35292	AIOK01	environmental	ST-1275	4883	absent	absent	absent	absent	absent	absent	absent	none
3940	J0087	Campylobacter jejuni LMG-9081	35294	AIOM01	clinical	ST-52	52	absent	absent	capC3 inactivated	absent	absent	absent	absent	5
3558	J0088	Campylobacter jejuni LMG-9217	35295	AIOO01	clinical	ST-443	443	absent	absent	capC3 inactivated	absent	absent	absent	absent	9
5366	J0089	Campylobacter jejuni LMG-9872	35316	AIPM01	clinical	ST-677	677	absent	absent	capC3 inactivated	absent	absent	absent	absent	9
1484	J0090	Campylobacter jejuni LMG-9879	35291	AIOI01	clinical	ST-21	47	absent	absent	capC3 inactivated	absent	absent	absent	absent	4
4880	J0091	Campylobacter jejuni M1	18184	CP001900	clinical	ST-45	137	capC1 complete	absent	absent	absent	absent	absent	absent	6
778	J0092	Campylobacter jejuni Ma-1	N/A	CCCZ01	Food	ST-21	50	absent	absent	absent	absent	absent	absent	absent	none
777	J0093	Campylobacter jejuni Ma-B	N/A	CCDD01	Food	ST-21	50	absent	absent	absent	absent	absent	absent	absent	none
3562	J0094	Campylobacter jejuni NCCP-15742	N/A	APJU01	clinical	none	N/A	absent	absent	absent	absent	absent	absent	absent	none
697	J0095	Campylobacter jejuni NCTC-11168	48	NC_002163	clinical	ST-21	43	absent	absent	absent	absent	absent	absent	absent	none
3784	J0096	Campylobacter jejuni NW	N/A	AGTE01	clinical	ST-354	354	absent	absent	capC3 inactivated	absent	absent	absent	absent	8
2027	J0097	Campylobacter jejuni P110B	N/A	AEIO01	agriculture	ST-48	474	absent	absent	capC3 inactivated	absent	absent	absent	absent	4
3071	J0098	Campylobacter jejuni P854	N/A	AKFN01	agriculture	ST-573	573	absent	absent	absent	capC4 complete	absent	absent	absent	9
776	J0100	Campylobacter jejuni Po-2	N/A	CCDE01	clinical	ST-21	50	absent	absent	absent	absent	absent	absent	absent	none
1060	J0101	Campylobacter jejuni PT14	N/A	CP003871	unknown	ST-21	50	absent	absent	absent	absent	absent	absent	absent	none
141	J0102	Campylobacter jejuni RB922	N/A	CAFS01	agriculture	ST-21	21	absent	absent	absent	absent	absent	absent	absent	none
3795	J0103	Campylobacter jejuni RM1221	18182	NC_003912	agriculture	ST-354	354	absent	absent	capC3 inactivated	absent	absent	absent	absent	8
3806	J0104	Campylobacter jejuni S3	18183	CP001960	agriculture	ST-354	354	absent	absent	capC3 inactivated	absent	absent	absent	absent	10
5825	J0105	Campylobacter jejuni doylei 26.997	N/A	NC_009707	clinical	none	1845	absent	absent	absent	absent	absent	absent	absent	none
5826	J0106	Campylobacter jejuni doylei ATCC49349	35311	JNJR01	clinical	none	62	absent	absent	absent	absent	absent	absent	absent	none
5385	J0107	Campylobacter jejuni UA5070	N/A	CCXG01	agriculture	ST-677	677	absent	absent	capC3 inactivated	absent	absent	absent	absent	9
1187	J0108	Campylobacter jejuni X	N/A	AVFM02	clinical	none	N/A	absent	absent	absent	absent	absent	absent	absent	none
294	J0109	Campylobacter jejuni xy259	N/A	CAFR01	clinical	ST-21	21	absent	absent	absent	absent	absent	absent	absent	none
2018	J0139	Campylobacter jejuni H133940557	2659	N/A	clinical	ST-48	918	absent	absent	capC3 inactivated	absent	absent	absent	absent	4
2797	J0140	Campylobacter jejuni H134120022	2661	N/A	clinical	ST-353	5	absent	absent	capC3 inactivated	absent	absent	absent	absent	9
4991	J0153	Campylobacter jejuni UoH4947	2682	N/A	agriculture	ST-45	45	capC1 complete	absent	absent	absent	absent	absent	absent	7
4992	J0154	Campylobacter jejuni UoH4948	2683	N/A	agriculture	ST-45	45	capC1 complete	absent	absent	absent	absent	absent	absent	7
5220	J0155	Campylobacter jejuni UoH6237	2684	N/A	agriculture	ST-45	45	absent	absent	capC3 complete	absent	absent	absent	absent	9
5221	J0160	Campylobacter jejuni UoH6497	2691	N/A	agriculture	ST-45	45	absent	absent	capC3 complete	absent	absent	absent	absent	9
5218	J0161	Campylobacter jejuni UoH4031	2692	N/A	environmental	ST-45	45	absent	absent	capC3 complete	absent	absent	absent	absent	10
5219	J0162	Campylobacter jejuni UoHIHV116260	2693	N/A	clinical	ST-45	45	absent	absent	capC3 complete	absent	absent	absent	absent	9
5222	J0163	Campylobacter jejuni UoHIHV116292	2694	N/A	clinical	ST-45	45	absent	absent	capC3 complete	absent	absent	absent	absent	9
5118	J0164	Campylobacter jejuni UoH540	2695	N/A	clinical	ST-45	45	absent	absent	capC3 complete	absent	absent	absent	absent	9
5120	J0165	Campylobacter jejuni UoH543	2697	N/A	clinical	ST-45	45	absent	absent	capC3 complete	absent	absent	absent	absent	9
5119	J0166	Campylobacter jejuni UoH544	2698	N/A	clinical	ST-45	45	absent	absent	capC3 complete	absent	absent	absent	absent	9
5138	J0167	Campylobacter jejuni UoHT-71726	2699	N/A	clinical	ST-45	45	absent	absent	capC3 complete	absent	absent	absent	absent	10
5139	J0168	Campylobacter jejuni UoHT-71727	2700	N/A	clinical	ST-45	45	absent	absent	capC3 complete	absent	absent	absent	absent	10
5136	J0169	Campylobacter jejuni UoHT-71731	2701	N/A	clinical	ST-45	45	absent	absent	capC3 complete	absent	absent	absent	absent	10
5137	J0170	Campylobacter jejuni UoHT-71732	2702	N/A	clinical	ST-45	45	absent	absent	capC3 complete	absent	absent	absent	absent	10
1937	J0171	Campylobacter jejuni OXC4	5861	N/A	clinical	ST-21	104	absent	absent	capC3 inactivated	absent	absent	absent	absent	4
1210	J0172	Campylobacter jejuni OXC30	5887	N/A	clinical	ST-21	50	absent	absent	absent	absent	absent	absent	absent	none
646	J0173	Campylobacter jejuni OXC39	5896	N/A	clinical	ST-21	53	absent	absent	absent	absent	absent	absent	absent	none
1297	J0174	Campylobacter jejuni OXC123	5980	N/A	clinical	ST-21	262	absent	absent	absent	absent	absent	absent	absent	none
795	J0175	Campylobacter jejuni OXC129	5986	N/A	clinical	ST-21	19	absent	absent	absent	absent	absent	absent	absent	none
3314	J0176	Campylobacter jejuni OXC6544	10935	N/A	clinical	none	1911	absent	absent	capC3 inactivated	absent	absent	absent	absent	6
4025	J0177	Campylobacter jejuni OXC6545	12880	N/A	clinical	ST-658	658	absent	absent	capC3 inactivated	absent	absent	absent	absent	5
3261	J0178	Campylobacter jejuni OXC6546	12881	N/A	clinical	none	449	absent	absent	capC3 complete	absent	absent	absent	absent	9
1741	J0179	Campylobacter jejuni OXC6547	12882	N/A	clinical	ST-48	48	absent	absent	capC3 inactivated	absent	absent	absent	absent	4
854	J0180	Campylobacter jejuni OXC6548	12883	N/A	clinical	ST-21	19	absent	absent	absent	absent	absent	absent	absent	none
1656	J0181	Campylobacter jejuni OXC6549	12884	N/A	clinical	ST-48	48	absent	absent	capC3 inactivated	absent	absent	absent	absent	4
2666	J0182	Campylobacter jejuni OXC6550	12885	N/A	clinical	ST-464	464	absent	absent	capC3 inactivated	absent	absent	absent	absent	10
845	J0183	Campylobacter jejuni OXC6552	12887	N/A	clinical	ST-21	3769	absent	absent	absent	absent	absent	absent	absent	none
2192	J0184	Campylobacter jejuni OXC6553	12888	N/A	clinical	ST-206	273	absent	absent	capC3 inactivated	absent	absent	absent	absent	4
2668	J0185	Campylobacter jejuni OXC6554	12889	N/A	clinical	ST-464	464	absent	absent	capC3 inactivated	absent	absent	absent	absent	9
2667	J0186	Campylobacter jejuni OXC6555	12890	N/A	clinical	ST-464	464	absent	absent	capC3 inactivated	absent	absent	absent	absent	9
2166	J0187	Campylobacter jejuni OXC6556	12891	N/A	clinical	none	4811	absent	absent	capC3 inactivated	absent	absent	absent	absent	4
3245	J0188	Campylobacter jejuni OXC6557	12892	N/A	clinical	none	5756	absent	absent	capC3 inactivated	absent	absent	absent	absent	9
635	J0189	Campylobacter jejuni OXC6558	12893	N/A	clinical	ST-21	53	absent	absent	absent	absent	absent	absent	absent	none
3216	J0190	Campylobacter jejuni OXC6560	12895	N/A	clinical	ST-607	904	absent	absent	capC3 inactivated	absent	absent	absent	absent	9
5472	J0191	Campylobacter jejuni OXC6561	12896	N/A	clinical	ST-508	132	capC1 complete	absent	absent	absent	absent	absent	absent	2+5
342	J0192	Campylobacter jejuni OXC6562	12897	N/A	clinical	ST-21	21	absent	absent	absent	absent	absent	absent	absent	none
123	J0193	Campylobacter jejuni OXC6563	12898	N/A	clinical	ST-21	21	absent	absent	absent	absent	absent	absent	absent	none
352	J0194	Campylobacter jejuni OXC6564	12899	N/A	clinical	ST-21	21	absent	absent	absent	absent	absent	absent	absent	none
1119	J0195	Campylobacter jejuni OXC6565	12900	N/A	clinical	ST-21	50	absent	absent	absent	absent	absent	absent	absent	none
3738	J0197	Campylobacter jejuni OXC6567	12902	N/A	clinical	ST-354	354	absent	absent	capC3 inactivated	absent	absent	absent	absent	9
5732	J0198	Campylobacter jejuni OXC6569	12904	N/A	clinical	none	5597	absent	absent	absent	absent	absent	absent	absent	none
1546	J0199	Campylobacter jejuni OXC6570	12905	N/A	clinical	ST-61	61	absent	absent	absent	absent	absent	absent	absent	none
1194	J0200	Campylobacter jejuni OXC6571	12906	N/A	clinical	ST-21	50	absent	absent	absent	absent	absent	absent	absent	none
2671	J0201	Campylobacter jejuni OXC6572	12907	N/A	clinical	ST-464	464	absent	absent	capC3 inactivated	absent	absent	absent	absent	9
126	J0202	Campylobacter jejuni OXC6573	12908	N/A	clinical	ST-21	21	absent	absent	absent	absent	absent	absent	absent	none
3857	J0203	Campylobacter jejuni OXC6574	12909	N/A	clinical	ST-574	574	absent	absent	capC3 inactivated	absent	absent	absent	absent	9
2855	J0204	Campylobacter jejuni OXC6575	12910	N/A	clinical	ST-353	5	absent	absent	capC3 inactivated	absent	absent	absent	absent	9
1504	J0206	Campylobacter jejuni OXC6579	12916	N/A	clinical	ST-61	61	absent	absent	absent	absent	absent	absent	absent	none
1977	J0207	Campylobacter jejuni OXC6580	12917	N/A	clinical	ST-206	572	absent	absent	capC3 inactivated	absent	absent	absent	absent	4
2670	J0208	Campylobacter jejuni OXC6581	12918	N/A	clinical	ST-464	464	absent	absent	capC3 inactivated	absent	absent	absent	absent	9
4161	J0209	Campylobacter jejuni OXC6582	12919	N/A	clinical	ST-257	2030	absent	absent	absent	capC4 inactivated	absent	absent	absent	9
4328	J0210	Campylobacter jejuni OXC6583	12920	N/A	clinical	ST-257	257	absent	absent	absent	capC4 inactivated	absent	absent	absent	9
3389	J0211	Campylobacter jejuni OXC6584	12921	N/A	clinical	ST-353	5758	absent	absent	capC3 inactivated	absent	absent	absent	absent	9
2876	J0212	Campylobacter jejuni OXC6585	12922	N/A	clinical	ST-353	5	absent	absent	capC3 inactivated	absent	absent	absent	absent	10
2964	J0213	Campylobacter jejuni OXC6586	12923	N/A	clinical	ST-353	400	absent	absent	capC3 inactivated	absent	absent	absent	absent	10
4586	J0216	Campylobacter jejuni OXC1211	13782	N/A	clinical	ST-661	661	absent	absent	capC3 inactivated	absent	absent	absent	absent	4
4587	J0217	Campylobacter jejuni OXC1550	14042	N/A	clinical	ST-661	661	absent	absent	capC3 inactivated	absent	absent	absent	absent	4
1308	J0218	Campylobacter jejuni OXC3817	15545	N/A	clinical	ST-21	262	absent	absent	absent	absent	absent	absent	absent	none
1940	J0219	Campylobacter jejuni OXC4075	15723	N/A	clinical	ST-21	104	absent	absent	capC3 inactivated	absent	absent	absent	absent	4
1056	J0220	Campylobacter jejuni OXC4249	15841	N/A	clinical	ST-21	50	absent	absent	absent	absent	absent	absent	absent	none
1030	J0221	Campylobacter jejuni OXC4503	16028	N/A	clinical	ST-21	19	absent	absent	absent	absent	absent	absent	absent	none
4314	J0222	Campylobacter jejuni OXC6250	16048	N/A	clinical	ST-257	257	absent	absent	absent	capC4 inactivated	absent	absent	absent	10
501	J0223	Campylobacter jejuni OXC6251	16049	N/A	clinical	ST-21	21	absent	absent	absent	absent	absent	absent	absent	none
1966	J0224	Campylobacter jejuni OXC6252	16050	N/A	clinical	ST-206	572	absent	absent	capC3 inactivated	absent	absent	absent	absent	10
4356	J0225	Campylobacter jejuni OXC6254	16052	N/A	clinical	ST-257	257	absent	absent	absent	capC4 inactivated	absent	absent	absent	9
3187	J0226	Campylobacter jejuni OXC6256	16053	N/A	clinical	none	2274	absent	absent	capC3 inactivated	absent	absent	absent	absent	10
573	J0227	Campylobacter jejuni OXC6257	16054	N/A	clinical	ST-21	21	absent	absent	absent	absent	absent	absent	absent	none
5237	J0228	Campylobacter jejuni OXC6259	16056	N/A	clinical	ST-45	45	absent	absent	capC3 complete	absent	absent	absent	absent	9
2858	J0229	Campylobacter jejuni OXC6260	16057	N/A	clinical	ST-353	5	absent	absent	capC3 inactivated	absent	absent	absent	absent	8
4620	J0230	Campylobacter jejuni OXC6261	16058	N/A	clinical	ST-1034	5717	absent	absent	capC3 complete	absent	absent	absent	absent	9
3204	J0231	Campylobacter jejuni OXC6262	16059	N/A	clinical	ST-607	904	absent	absent	capC3 inactivated	absent	absent	absent	absent	7
5567	J0232	Campylobacter jejuni OXC6264	16061	N/A	clinical	ST-22	22	absent	absent	absent	absent	absent	absent	absent	none
1810	J0233	Campylobacter jejuni OXC6265	16062	N/A	clinical	ST-48	48	absent	absent	capC3 inactivated	absent	absent	absent	absent	4
1195	J0234	Campylobacter jejuni OXC6266	16063	N/A	clinical	ST-21	50	absent	absent	absent	absent	absent	absent	absent	none
1567	J0235	Campylobacter jejuni OXC6268	16065	N/A	clinical	ST-61	61	absent	absent	absent	absent	absent	absent	absent	none
1823	J0236	Campylobacter jejuni OXC6269	16066	N/A	clinical	ST-48	48	absent	absent	capC3 inactivated	absent	absent	absent	absent	4
196	J0237	Campylobacter jejuni OXC6270	16067	N/A	clinical	ST-21	21	absent	absent	absent	absent	absent	absent	absent	none
5452	J0238	Campylobacter jejuni OXC6271	16068	N/A	clinical	ST-508	508	capC1 complete	absent	absent	absent	absent	absent	absent	2+5
1806	J0239	Campylobacter jejuni OXC6272	16069	N/A	clinical	ST-48	844	absent	absent	capC3 inactivated	absent	absent	absent	absent	4
5453	J0240	Campylobacter jejuni OXC6273	16070	N/A	clinical	ST-508	508	capC1 complete	absent	absent	absent	absent	absent	absent	2+5
3426	J0241	Campylobacter jejuni OXC6274	16071	N/A	clinical	ST-443	51	absent	absent	capC3 inactivated	absent	absent	absent	absent	5
530	J0242	Campylobacter jejuni OXC6275	16072	N/A	clinical	ST-21	21	absent	absent	absent	absent	absent	absent	absent	none
1365	J0243	Campylobacter jejuni OXC6277	16074	N/A	clinical	ST-21	50	absent	absent	absent	absent	absent	absent	absent	none
5213	J0244	Campylobacter jejuni OXC6278	16075	N/A	clinical	ST-45	45	absent	absent	capC3 complete	absent	absent	absent	absent	9
2346	J0245	Campylobacter jejuni OXC6279	16076	N/A	clinical	none	2258	absent	absent	capC3 inactivated	absent	absent	absent	absent	9
3188	J0246	Campylobacter jejuni OXC6281	16078	N/A	clinical	none	2274	absent	absent	capC3 inactivated	absent	absent	absent	absent	10
36	J0247	Campylobacter jejuni OXC6282	16079	N/A	clinical	ST-21	53	absent	absent	absent	absent	absent	absent	absent	none
1547	J0248	Campylobacter jejuni OXC6283	16080	N/A	clinical	ST-61	61	absent	absent	absent	absent	absent	absent	absent	none
1882	J0249	Campylobacter jejuni OXC6284	16081	N/A	clinical	ST-48	48	absent	absent	capC3 inactivated	absent	absent	absent	absent	4
503	J0250	Campylobacter jejuni OXC6285	16082	N/A	clinical	ST-21	21	absent	absent	absent	absent	absent	absent	absent	none
1197	J0251	Campylobacter jejuni OXC6286	16083	N/A	clinical	ST-21	50	absent	absent	absent	absent	absent	absent	absent	none
3672	J0252	Campylobacter jejuni OXC6287	16084	N/A	clinical	ST-354	5718	absent	absent	absent	capC4 complete	absent	absent	absent	9
2663	J0253	Campylobacter jejuni OXC6288	16085	N/A	clinical	ST-464	464	absent	absent	capC3 inactivated	absent	absent	absent	absent	9
1157	J0254	Campylobacter jejuni OXC6289	16086	N/A	clinical	ST-21	50	absent	absent	absent	absent	absent	absent	absent	none
4243	J0255	Campylobacter jejuni OXC6290	16087	N/A	clinical	ST-257	257	absent	absent	capC3 inactivated	absent	absent	absent	absent	10
4129	J0256	Campylobacter jejuni OXC6291	16088	N/A	clinical	ST-257	2030	absent	absent	absent	capC4 inactivated	absent	absent	absent	9
1196	J0257	Campylobacter jejuni OXC6292	16089	N/A	clinical	ST-21	50	absent	absent	absent	absent	absent	absent	absent	none
5272	J0258	Campylobacter jejuni OXC6293	16090	N/A	clinical	ST-45	45	absent	absent	capC3 complete	absent	absent	absent	absent	9
4854	J0259	Campylobacter jejuni OXC6294	16091	N/A	clinical	ST-45	583	capC1 complete	absent	absent	absent	absent	absent	absent	6
3757	J0261	Campylobacter jejuni OXC6298	16095	N/A	clinical	ST-354	354	absent	absent	capC3 inactivated	absent	absent	absent	absent	11
3758	J0262	Campylobacter jejuni OXC6299	16096	N/A	clinical	ST-354	354	absent	absent	capC3 inactivated	absent	absent	absent	absent	10
924	J0263	Campylobacter jejuni OXC6300	16097	N/A	clinical	ST-21	2135	absent	absent	absent	absent	absent	absent	absent	none
756	J0264	Campylobacter jejuni OXC6301	16098	N/A	clinical	ST-21	861	absent	absent	absent	absent	absent	absent	absent	none
3404	J0265	Campylobacter jejuni OXC6302	16099	N/A	clinical	ST-443	51	absent	absent	capC3 inactivated	absent	absent	absent	absent	5
796	J0266	Campylobacter jejuni OXC6303	16100	N/A	clinical	ST-21	19	absent	absent	absent	absent	absent	absent	absent	none
3840	J0267	Campylobacter jejuni OXC6304	16101	N/A	clinical	ST-574	574	absent	absent	capC3 inactivated	absent	absent	absent	absent	10
757	J0268	Campylobacter jejuni OXC6305	16102	N/A	clinical	ST-21	861	absent	absent	absent	absent	absent	absent	absent	none
2190	J0269	Campylobacter jejuni OXC6306	16103	N/A	clinical	ST-206	273	absent	absent	capC3 inactivated	absent	absent	absent	absent	4
2191	J0270	Campylobacter jejuni OXC6307	16104	N/A	clinical	ST-206	273	absent	absent	capC3 inactivated	absent	absent	absent	absent	4
502	J0271	Campylobacter jejuni OXC6310	16107	N/A	clinical	ST-21	21	absent	absent	absent	absent	absent	absent	absent	none
3545	J0272	Campylobacter jejuni OXC6311	16108	N/A	clinical	ST-443	51	absent	absent	capC3 inactivated	absent	absent	absent	absent	5
5214	J0273	Campylobacter jejuni OXC6313	16110	N/A	clinical	ST-45	45	absent	absent	capC3 complete	absent	absent	absent	absent	9
5028	J0274	Campylobacter jejuni OXC6314	16111	N/A	clinical	ST-45	45	capC1 complete	absent	absent	absent	absent	absent	absent	6
2214	J0275	Campylobacter jejuni OXC6315	16112	N/A	clinical	ST-206	206	absent	absent	capC3 inactivated	absent	absent	absent	absent	4
3452	J0276	Campylobacter jejuni OXC6316	16113	N/A	clinical	ST-443	51	absent	absent	capC3 inactivated	absent	absent	absent	absent	5
298	J0277	Campylobacter jejuni OXC6317	16114	N/A	clinical	ST-21	21	absent	absent	absent	absent	absent	absent	absent	none
4080	J0278	Campylobacter jejuni OXC6318	16115	N/A	clinical	ST-353	356	absent	absent	capC3 inactivated	absent	absent	absent	absent	5
4093	J0279	Campylobacter jejuni OXC6319	16116	N/A	clinical	ST-353	356	absent	absent	capC3 inactivated	absent	absent	absent	absent	8
5722	J0280	Campylobacter jejuni OXC6320	16117	N/A	clinical	none	986	absent	absent	absent	capC4 complete	absent	absent	absent	7
4993	J0281	Campylobacter jejuni OXC6321	16118	N/A	clinical	ST-45	45	capC1 complete	absent	absent	absent	absent	absent	absent	5
3163	J0282	Campylobacter jejuni OXC6322	16119	N/A	clinical	none	2274	absent	absent	absent	capC4 complete	absent	absent	absent	5
3839	J0283	Campylobacter jejuni OXC6323	16120	N/A	clinical	ST-574	574	absent	absent	capC3 inactivated	absent	absent	absent	absent	10
639	J0284	Campylobacter jejuni OXC6324	16121	N/A	clinical	ST-21	53	absent	absent	absent	absent	absent	absent	absent	none
862	J0285	Campylobacter jejuni OXC6325	16122	N/A	clinical	ST-21	19	absent	absent	absent	absent	absent	absent	absent	none
1047	J0286	Campylobacter jejuni OXC6326	16123	N/A	clinical	ST-21	50	absent	absent	absent	absent	absent	absent	absent	none
5813	J0287	Campylobacter jejuni OXC6327	16124	N/A	clinical	none	3534	absent	capC2 complete	absent	absent	absent	absent	absent	7
1809	J0288	Campylobacter jejuni OXC6328	16125	N/A	clinical	ST-48	48	absent	absent	capC3 inactivated	absent	absent	absent	absent	4
574	J0289	Campylobacter jejuni OXC6329	16126	N/A	clinical	ST-21	21	absent	absent	absent	absent	absent	absent	absent	none
4855	J0290	Campylobacter jejuni OXC6330	16127	N/A	clinical	ST-45	583	capC1 complete	absent	absent	absent	absent	absent	absent	6
1271	J0291	Campylobacter jejuni OXC6331	16128	N/A	clinical	ST-21	50	absent	absent	absent	absent	absent	absent	absent	none
5405	J0292	Campylobacter jejuni OXC6332	16129	N/A	clinical	ST-677	677	absent	absent	capC3 inactivated	absent	absent	absent	absent	9
5663	J0293	Campylobacter jejuni OXC6333	16130	N/A	clinical	ST-42	42	absent	absent	absent	absent	absent	absent	absent	none
339	J0294	Campylobacter jejuni OXC6334	16131	N/A	clinical	ST-21	21	absent	absent	absent	absent	absent	absent	absent	none
378	J0295	Campylobacter jejuni OXC6335	16132	N/A	clinical	ST-21	21	absent	absent	absent	absent	absent	absent	absent	none
5723	J0296	Campylobacter jejuni OXC6336	16133	N/A	clinical	none	986	absent	absent	absent	capC4 complete	absent	absent	absent	7
5230	J0297	Campylobacter jejuni OXC6339	16136	N/A	clinical	ST-45	45	absent	absent	capC3 complete	absent	absent	absent	absent	9
1315	J0298	Campylobacter jejuni OXC6340	16137	N/A	clinical	ST-21	262	absent	absent	absent	absent	absent	absent	absent	none
3213	J0299	Campylobacter jejuni OXC6341	16138	N/A	clinical	ST-607	904	absent	absent	capC3 inactivated	absent	absent	absent	absent	9
3527	J0300	Campylobacter jejuni OXC6342	16139	N/A	clinical	ST-443	51	absent	absent	capC3 inactivated	absent	absent	absent	absent	5
4351	J0301	Campylobacter jejuni OXC6344	16141	N/A	clinical	ST-257	257	absent	absent	absent	capC4 inactivated	absent	absent	absent	9
1807	J0302	Campylobacter jejuni OXC6345	16142	N/A	clinical	ST-48	48	absent	absent	capC3 inactivated	absent	absent	absent	absent	4
1505	J0303	Campylobacter jejuni OXC6346	16143	N/A	clinical	ST-61	61	absent	absent	absent	absent	absent	absent	absent	none
1272	J0304	Campylobacter jejuni OXC6347	16144	N/A	clinical	ST-21	50	absent	absent	absent	absent	absent	absent	absent	none
1618	J0305	Campylobacter jejuni OXC6348	16145	N/A	clinical	ST-61	81	absent	absent	absent	absent	absent	absent	absent	none
4657	J0306	Campylobacter jejuni OXC6349	16146	N/A	clinical	ST-403	933	capC1 inactivated	absent	absent	absent	absent	absent	absent	2+4
5659	J0307	Campylobacter jejuni OXC6350	16147	N/A	clinical	ST-42	42	absent	absent	absent	absent	absent	absent	absent	none
5267	J0308	Campylobacter jejuni OXC6351	16148	N/A	clinical	ST-45	45	absent	absent	capC3 complete	absent	absent	absent	absent	9
2697	J0309	Campylobacter jejuni OXC6352	16149	N/A	clinical	ST-464	464	absent	absent	capC3 inactivated	absent	absent	absent	absent	9
3587	J0310	Campylobacter jejuni OXC6353	16150	N/A	clinical	none	5729	absent	absent	capC3 inactivated	absent	absent	absent	absent	4
1743	J0311	Campylobacter jejuni OXC6354	16151	N/A	clinical	ST-48	48	absent	absent	capC3 inactivated	absent	absent	absent	absent	4
1079	J0312	Campylobacter jejuni OXC6355	16152	N/A	clinical	ST-21	19	absent	absent	absent	absent	absent	absent	absent	none
2534	J0313	Campylobacter jejuni OXC6356	16153	N/A	clinical	ST-464	464	absent	absent	capC3 inactivated	absent	capD1 inactivated	absent	absent	4
3415	J0314	Campylobacter jejuni OXC6357	16154	N/A	clinical	ST-443	51	absent	absent	capC3 inactivated	absent	absent	absent	absent	5
5107	J0315	Campylobacter jejuni OXC6358	16155	N/A	clinical	ST-45	233	capC1 complete	absent	absent	absent	absent	absent	absent	10
3212	J0316	Campylobacter jejuni OXC6359	16156	N/A	clinical	ST-607	904	absent	absent	capC3 inactivated	absent	absent	absent	absent	7
3199	J0317	Campylobacter jejuni OXC6360	16157	N/A	clinical	none	2274	absent	absent	capC3 inactivated	absent	absent	absent	absent	4
3885	J0318	Campylobacter jejuni OXC6361	16158	N/A	clinical	ST-574	574	absent	absent	capC3 inactivated	absent	absent	absent	absent	9
4358	J0319	Campylobacter jejuni OXC6362	16159	N/A	clinical	ST-257	257	absent	absent	absent	capC4 inactivated	absent	absent	absent	8
3991	J0320	Campylobacter jejuni OXC6363	16160	N/A	clinical	ST-658	658	absent	absent	capC3 inactivated	absent	absent	absent	absent	5
5471	J0321	Campylobacter jejuni OXC6364	16161	N/A	clinical	ST-508	132	capC1 complete	absent	absent	absent	absent	absent	absent	2+5
5261	J0322	Campylobacter jejuni OXC6365	16162	N/A	clinical	ST-45	45	absent	absent	capC3 complete	absent	absent	absent	absent	9
3453	J0323	Campylobacter jejuni OXC6366	16163	N/A	clinical	ST-443	51	absent	absent	capC3 inactivated	absent	absent	absent	absent	5
50	J0324	Campylobacter jejuni OXC6367	16164	N/A	clinical	ST-21	53	absent	absent	absent	absent	absent	absent	absent	none
3973	J0325	Campylobacter jejuni OXC6368	16165	N/A	clinical	ST-52	52	absent	absent	capC3 inactivated	absent	absent	absent	absent	5
4718	J0326	Campylobacter jejuni OXC6369	16166	N/A	clinical	ST-283	267	capC1 complete	absent	absent	absent	absent	absent	absent	7
1018	J0327	Campylobacter jejuni OXC6370	16167	N/A	clinical	ST-21	19	absent	absent	absent	absent	absent	absent	absent	none
4788	J0328	Campylobacter jejuni OXC6373	16170	N/A	clinical	ST-283	267	capC1 complete	absent	absent	absent	absent	absent	absent	10
4509	J0329	Campylobacter jejuni OXC6374	16171	N/A	clinical	none	5739	absent	absent	capC3 inactivated	absent	absent	absent	absent	9
4232	J0330	Campylobacter jejuni OXC6375	16172	N/A	clinical	ST-257	257	absent	absent	absent	capC4 inactivated	absent	absent	absent	10
1808	J0331	Campylobacter jejuni OXC6377	16174	N/A	clinical	ST-48	48	absent	absent	capC3 inactivated	absent	absent	absent	absent	4
1019	J0332	Campylobacter jejuni OXC6379	16176	N/A	clinical	ST-21	5726	absent	absent	absent	absent	absent	absent	absent	none
4487	J0333	Campylobacter jejuni OXC6381	16178	N/A	clinical	ST-658	523	absent	absent	capC3 inactivated	absent	absent	absent	absent	10
1969	J0334	Campylobacter jejuni OXC6382	16179	N/A	clinical	ST-206	572	absent	absent	capC3 inactivated	absent	absent	absent	absent	4
348	J0335	Campylobacter jejuni OXC6383	16180	N/A	clinical	ST-21	21	absent	absent	absent	absent	absent	absent	absent	none
1020	J0336	Campylobacter jejuni OXC6384	16181	N/A	clinical	ST-21	19	absent	absent	absent	absent	absent	absent	absent	none
2306	J0337	Campylobacter jejuni OXC6387	16184	N/A	clinical	ST-206	227	absent	absent	capC3 inactivated	absent	absent	absent	absent	4
5662	J0338	Campylobacter jejuni OXC6388	16185	N/A	clinical	ST-42	42	absent	absent	absent	absent	absent	absent	absent	none
2020	J0339	Campylobacter jejuni OXC6389	16186	N/A	clinical	ST-48	475	absent	absent	capC3 inactivated	absent	absent	absent	absent	4
4352	J0340	Campylobacter jejuni OXC6390	16187	N/A	clinical	ST-257	257	absent	absent	absent	capC4 inactivated	absent	absent	absent	10
3854	J0341	Campylobacter jejuni OXC6391	16188	N/A	clinical	ST-574	574	absent	absent	capC3 inactivated	absent	absent	absent	absent	9
3855	J0342	Campylobacter jejuni OXC6392	16189	N/A	clinical	ST-574	574	absent	absent	capC3 inactivated	absent	absent	absent	absent	9
1107	J0343	Campylobacter jejuni OXC6393	16190	N/A	clinical	ST-21	5727	absent	absent	absent	absent	absent	absent	absent	none
881	J0344	Campylobacter jejuni OXC6394	16191	N/A	clinical	ST-21	19	absent	absent	absent	absent	absent	absent	absent	none
3410	J0345	Campylobacter jejuni OXC6396	16193	N/A	clinical	ST-443	51	absent	absent	capC3 inactivated	absent	absent	absent	absent	5
2160	J0346	Campylobacter jejuni OXC6397	16194	N/A	clinical	ST-206	122	absent	absent	capC3 inactivated	absent	absent	absent	absent	4
4260	J0347	Campylobacter jejuni OXC6401	16196	N/A	clinical	ST-257	257	absent	absent	absent	capC4 inactivated	absent	absent	absent	9
1530	J0348	Campylobacter jejuni OXC6402	16197	N/A	clinical	ST-61	61	absent	absent	absent	absent	absent	absent	absent	none
2238	J0349	Campylobacter jejuni OXC6403	16198	N/A	clinical	ST-48	48	absent	absent	capC3 inactivated	absent	absent	absent	absent	4
4121	J0350	Campylobacter jejuni OXC6404	16199	N/A	clinical	ST-257	2030	absent	absent	absent	capC4 inactivated	absent	absent	absent	9
296	J0351	Campylobacter jejuni OXC6405	16200	N/A	clinical	ST-21	21	absent	absent	absent	absent	absent	absent	absent	none
5595	J0352	Campylobacter jejuni OXC6406	16201	N/A	clinical	ST-22	1947	absent	absent	absent	absent	absent	absent	absent	none
4479	J0353	Campylobacter jejuni OXC6407	16202	N/A	clinical	ST-257	257	absent	absent	absent	capC4 inactivated	absent	absent	absent	9
5475	J0354	Campylobacter jejuni OXC6408	16203	N/A	clinical	none	585	capC1 complete	absent	absent	absent	absent	absent	absent	10
5613	J0355	Campylobacter jejuni OXC6409	16204	N/A	clinical	ST-42	42	absent	absent	absent	absent	absent	absent	absent	none
3097	J0356	Campylobacter jejuni OXC6410	16205	N/A	clinical	ST-433	5728	absent	absent	absent	capC4 complete	capD1 inactivated	absent	absent	10
1648	J0357	Campylobacter jejuni OXC6411	16206	N/A	clinical	ST-48	48	absent	absent	capC3 inactivated	absent	absent	absent	absent	4
4206	J0358	Campylobacter jejuni OXC6412	16207	N/A	clinical	ST-257	257	absent	absent	absent	capC4 inactivated	absent	absent	absent	9
2334	J0359	Campylobacter jejuni OXC6413	16208	N/A	clinical	ST-48	429	absent	absent	capC3 inactivated	absent	absent	absent	absent	4
5578	J0360	Campylobacter jejuni OXC6414	16209	N/A	clinical	ST-22	22	absent	absent	absent	absent	absent	absent	absent	none
5690	J0361	Campylobacter jejuni OXC6415	16210	N/A	clinical	ST-42	42	absent	absent	absent	absent	absent	absent	absent	none
5648	J0362	Campylobacter jejuni OXC6417	16212	N/A	clinical	ST-42	42	absent	absent	absent	absent	absent	absent	absent	none
3617	J0363	Campylobacter jejuni OXC6418	16213	N/A	clinical	ST-354	354	absent	absent	capC3 inactivated	absent	absent	absent	absent	10
5100	J0364	Campylobacter jejuni OXC6419	16214	N/A	clinical	ST-45	45	absent	absent	capC3 complete	absent	absent	absent	absent	9
347	J0365	Campylobacter jejuni OXC6420	16215	N/A	clinical	ST-21	21	absent	absent	absent	absent	absent	absent	absent	none
1837	J0366	Campylobacter jejuni OXC6421	16216	N/A	clinical	ST-48	48	absent	absent	capC3 inactivated	absent	absent	absent	absent	4
1973	J0367	Campylobacter jejuni OXC6422	16217	N/A	clinical	ST-206	572	absent	absent	capC3 inactivated	absent	absent	absent	absent	4
2540	J0368	Campylobacter jejuni OXC6423	16218	N/A	clinical	ST-464	464	absent	absent	capC3 inactivated	absent	capD1 inactivated	absent	absent	4
3327	J0369	Campylobacter jejuni OXC6427	16222	N/A	clinical	ST-460	2844	absent	absent	capC3 inactivated	absent	absent	absent	absent	10
142	J0370	Campylobacter jejuni OXC6429	16224	N/A	clinical	ST-21	5018	absent	absent	absent	absent	absent	absent	absent	none
1956	J0371	Campylobacter jejuni OXC6430	16225	N/A	clinical	ST-206	572	absent	absent	capC3 inactivated	absent	absent	absent	absent	4
4608	J0372	Campylobacter jejuni OXC6431	16226	N/A	clinical	ST-1034	1709	capC1 complete	absent	absent	absent	absent	absent	absent	6
3246	J0373	Campylobacter jejuni OXC6432	16227	N/A	clinical	ST-52	614	absent	absent	capC3 inactivated	absent	absent	absent	absent	8
3022	J0374	Campylobacter jejuni OXC6433	16228	N/A	clinical	ST-573	573	absent	absent	absent	capC4 complete	absent	capD2 inactivated	absent	9
3020	J0375	Campylobacter jejuni OXC6435	16230	N/A	clinical	ST-573	573	absent	absent	absent	capC4 complete	absent	capD2 inactivated	absent	9
4028	J0376	Campylobacter jejuni OXC6436	16231	N/A	clinical	ST-658	1044	absent	absent	capC3 inactivated	absent	absent	absent	absent	5
5316	J0377	Campylobacter jejuni OXC6437	16232	N/A	clinical	ST-45	45	absent	absent	capC3 complete	absent	absent	absent	absent	9
2863	J0378	Campylobacter jejuni OXC6438	16233	N/A	clinical	ST-353	5	absent	absent	capC3 inactivated	absent	absent	absent	absent	9
3454	J0379	Campylobacter jejuni OXC6440	16234	N/A	clinical	ST-443	51	absent	absent	capC3 inactivated	absent	absent	absent	absent	5
3949	J0380	Campylobacter jejuni OXC6441	16235	N/A	clinical	ST-52	52	absent	absent	capC3 inactivated	absent	absent	absent	absent	5
4584	J0381	Campylobacter jejuni OXC6446	16239	N/A	clinical	none	3029	absent	absent	capC3 inactivated	absent	absent	capD2 inactivated	absent	9
4907	J0382	Campylobacter jejuni OXC6448	16241	N/A	clinical	ST-45	137	capC1 complete	absent	absent	absent	absent	absent	absent	8
994	J0383	Campylobacter jejuni OXC6449	16242	N/A	clinical	ST-21	50	absent	absent	absent	absent	absent	absent	absent	none
4315	J0384	Campylobacter jejuni OXC6450	16243	N/A	clinical	ST-257	257	absent	absent	absent	capC4 inactivated	absent	absent	absent	9
3774	J0385	Campylobacter jejuni OXC6451	16244	N/A	clinical	ST-354	354	absent	absent	capC3 inactivated	absent	absent	absent	absent	9
1574	J0386	Campylobacter jejuni OXC6453	16245	N/A	clinical	ST-61	61	absent	absent	absent	absent	absent	absent	absent	none
1959	J0387	Campylobacter jejuni OXC6454	16246	N/A	clinical	ST-206	572	absent	absent	capC3 inactivated	absent	absent	absent	absent	4
2745	J0388	Campylobacter jejuni OXC6455	16247	N/A	clinical	ST-353	5730	absent	absent	capC3 inactivated	absent	absent	absent	absent	10
2989	J0389	Campylobacter jejuni OXC6456	16248	N/A	clinical	ST-353	353	absent	absent	capC3 inactivated	absent	absent	absent	absent	10
874	J0390	Campylobacter jejuni OXC6457	16249	N/A	clinical	ST-21	50	absent	absent	absent	absent	absent	absent	absent	none
2678	J0391	Campylobacter jejuni OXC6458	16250	N/A	clinical	ST-464	5731	absent	absent	absent	absent	absent	absent	absent	none
1106	J0392	Campylobacter jejuni OXC6459	16251	N/A	clinical	ST-21	50	absent	absent	absent	absent	absent	absent	absent	none
1101	J0393	Campylobacter jejuni OXC6461	16253	N/A	clinical	ST-21	50	absent	absent	absent	absent	absent	absent	absent	none
1970	J0394	Campylobacter jejuni OXC6462	16254	N/A	clinical	ST-206	572	absent	absent	capC3 inactivated	absent	absent	absent	absent	4
4603	J0395	Campylobacter jejuni OXC6463	16255	N/A	clinical	ST-1034	1709	capC1 complete	absent	absent	absent	absent	absent	absent	6
659	J0396	Campylobacter jejuni OXC6464	16256	N/A	clinical	ST-21	5018	absent	absent	absent	absent	absent	absent	absent	none
1961	J0397	Campylobacter jejuni OXC6465	16257	N/A	clinical	ST-206	572	absent	absent	capC3 inactivated	absent	absent	absent	absent	4
3202	J0398	Campylobacter jejuni OXC6466	16258	N/A	clinical	ST-607	904	absent	absent	capC3 inactivated	absent	absent	absent	absent	7
4124	J0399	Campylobacter jejuni OXC6467	16259	N/A	clinical	ST-257	2030	absent	absent	absent	capC4 inactivated	absent	absent	absent	10
2725	J0400	Campylobacter jejuni OXC6468	16260	N/A	clinical	ST-464	5732	absent	absent	capC3 inactivated	absent	absent	absent	absent	9
4122	J0401	Campylobacter jejuni OXC6469	16261	N/A	clinical	ST-257	2030	absent	absent	absent	capC4 inactivated	absent	absent	absent	10
1963	J0402	Campylobacter jejuni OXC6470	16262	N/A	clinical	ST-206	572	absent	absent	capC3 inactivated	absent	absent	absent	absent	10
2884	J0403	Campylobacter jejuni OXC6473	16265	N/A	clinical	ST-353	5	absent	absent	capC3 inactivated	absent	absent	absent	absent	9
2400	J0404	Campylobacter jejuni OXC6475	16267	N/A	clinical	ST-464	5136	absent	absent	capC3 inactivated	absent	absent	absent	absent	10
1958	J0405	Campylobacter jejuni OXC6477	16269	N/A	clinical	ST-206	572	absent	absent	capC3 inactivated	absent	absent	absent	absent	4
2880	J0406	Campylobacter jejuni OXC6478	16270	N/A	clinical	ST-353	5	absent	absent	capC3 inactivated	absent	absent	absent	absent	9
732	J0407	Campylobacter jejuni OXC6479	16271	N/A	clinical	ST-21	883	absent	absent	absent	absent	absent	absent	absent	none
4590	J0408	Campylobacter jejuni OXC6480	16272	N/A	clinical	ST-692	1301	absent	absent	absent	capC4 complete	absent	absent	absent	9
3456	J0409	Campylobacter jejuni OXC6481	16273	N/A	clinical	ST-443	2361	absent	absent	capC3 inactivated	absent	absent	absent	absent	5
5477	J0410	Campylobacter jejuni OXC6482	16274	N/A	clinical	ST-179	220	capC1 complete	absent	absent	absent	absent	absent	absent	10
481	J0411	Campylobacter jejuni OXC6483	16275	N/A	clinical	ST-21	21	absent	absent	absent	absent	absent	absent	absent	none
4662	J0412	Campylobacter jejuni OXC6484	16276	N/A	clinical	ST-403	403	capC1 inactivated	absent	absent	absent	absent	absent	absent	2+4
4660	J0413	Campylobacter jejuni OXC6485	16277	N/A	clinical	ST-403	403	capC1 inactivated	absent	absent	absent	absent	absent	absent	2+4
3184	J0414	Campylobacter jejuni OXC6486	16278	N/A	clinical	none	2274	absent	absent	capC3 inactivated	absent	absent	absent	absent	11
1762	J0415	Campylobacter jejuni OXC6487	16279	N/A	clinical	ST-48	48	absent	absent	capC3 inactivated	absent	absent	absent	absent	4
1742	J0416	Campylobacter jejuni OXC6488	16280	N/A	clinical	ST-48	48	absent	absent	capC3 inactivated	absent	absent	absent	absent	4
1005	J0417	Campylobacter jejuni OXC6489	16281	N/A	clinical	ST-21	50	absent	absent	absent	absent	absent	absent	absent	none
1606	J0418	Campylobacter jejuni OXC6490	16282	N/A	clinical	ST-61	61	absent	absent	absent	absent	absent	absent	absent	none
4230	J0419	Campylobacter jejuni OXC6491	16283	N/A	clinical	ST-257	257	absent	absent	absent	capC4 inactivated	absent	absent	absent	10
4046	J0420	Campylobacter jejuni OXC6492	16284	N/A	clinical	ST-658	1044	absent	absent	capC3 inactivated	absent	absent	absent	absent	5
1368	J0421	Campylobacter jejuni OXC6493	16285	N/A	clinical	ST-21	50	absent	absent	absent	absent	absent	absent	absent	none
2997	J0422	Campylobacter jejuni OXC6494	16286	N/A	clinical	ST-353	353	absent	absent	capC3 inactivated	absent	absent	absent	absent	11
1971	J0423	Campylobacter jejuni OXC6495	16287	N/A	clinical	ST-206	572	absent	absent	capC3 inactivated	absent	absent	absent	absent	4
135	J0424	Campylobacter jejuni OXC6496	16288	N/A	clinical	ST-21	21	absent	absent	absent	absent	absent	absent	absent	none
2796	J0425	Campylobacter jejuni OXC6497	16289	N/A	clinical	ST-353	5	absent	absent	capC3 inactivated	absent	absent	absent	absent	9
4612	J0426	Campylobacter jejuni OXC6498	16290	N/A	clinical	ST-1034	1709	capC1 complete	absent	absent	absent	absent	absent	absent	6
4123	J0427	Campylobacter jejuni OXC6499	16291	N/A	clinical	ST-257	2030	absent	absent	absent	capC4 inactivated	absent	absent	absent	8
925	J0428	Campylobacter jejuni OXC6500	16292	N/A	clinical	ST-21	2135	absent	absent	absent	absent	absent	absent	absent	none
1763	J0429	Campylobacter jejuni OXC6501	16293	N/A	clinical	ST-48	48	absent	absent	capC3 inactivated	absent	absent	absent	absent	4
1366	J0430	Campylobacter jejuni OXC6502	16294	N/A	clinical	ST-21	50	absent	absent	absent	absent	absent	absent	absent	none
3528	J0431	Campylobacter jejuni OXC6503	16295	N/A	clinical	ST-443	51	absent	absent	capC3 inactivated	absent	absent	absent	absent	5
746	J0432	Campylobacter jejuni OXC6505	16297	N/A	clinical	ST-21	141	absent	absent	absent	absent	absent	absent	absent	none
4051	J0433	Campylobacter jejuni OXC6506	16298	N/A	clinical	ST-658	1044	absent	absent	capC3 inactivated	absent	absent	absent	absent	5
2837	J0434	Campylobacter jejuni OXC6507	16299	N/A	clinical	ST-353	5	absent	absent	capC3 inactivated	absent	absent	absent	absent	9
199	J0435	Campylobacter jejuni OXC6508	16300	N/A	clinical	ST-21	21	absent	absent	absent	absent	absent	absent	absent	none
3300	J0436	Campylobacter jejuni OXC6509	16301	N/A	clinical	ST-574	1040	absent	absent	capC3 inactivated	absent	absent	absent	absent	9
4743	J0437	Campylobacter jejuni OXC6510	16302	N/A	clinical	ST-283	267	capC1 complete	absent	absent	absent	absent	absent	absent	7
4744	J0438	Campylobacter jejuni OXC6511	16303	N/A	clinical	ST-283	267	capC1 complete	absent	absent	absent	absent	absent	absent	7
5623	J0439	Campylobacter jejuni OXC6512	16304	N/A	clinical	ST-42	42	absent	absent	absent	absent	absent	absent	absent	none
1051	J0440	Campylobacter jejuni OXC6514	16306	N/A	clinical	ST-21	3102	absent	absent	absent	absent	absent	absent	absent	none
5275	J0441	Campylobacter jejuni OXC6515	16307	N/A	clinical	ST-45	845	capC1 inactivated	absent	absent	absent	absent	absent	absent	7
51	J0442	Campylobacter jejuni OXC6516	16308	N/A	clinical	ST-21	53	absent	absent	absent	absent	absent	absent	absent	none
3673	J0443	Campylobacter jejuni OXC6517	16309	N/A	clinical	ST-354	354	absent	absent	capC3 inactivated	absent	absent	absent	absent	9
3779	J0444	Campylobacter jejuni OXC6518	16310	N/A	clinical	ST-354	354	absent	absent	capC3 inactivated	absent	absent	absent	absent	9
136	J0445	Campylobacter jejuni OXC6519	16311	N/A	clinical	ST-21	21	absent	absent	absent	absent	absent	absent	absent	none
2879	J0446	Campylobacter jejuni OXC6520	16312	N/A	clinical	ST-353	5	absent	absent	capC3 inactivated	absent	absent	absent	absent	9
1480	J0447	Campylobacter jejuni OXC6521	16313	N/A	clinical	ST-21	47	absent	absent	capC3 inactivated	absent	absent	absent	absent	4
2225	J0448	Campylobacter jejuni OXC6522	16314	N/A	clinical	ST-206	206	absent	absent	capC3 inactivated	absent	absent	absent	absent	4
1108	J0449	Campylobacter jejuni OXC6524	16316	N/A	clinical	ST-21	50	absent	absent	absent	absent	absent	absent	absent	none
2257	J0450	Campylobacter jejuni OXC6525	16317	N/A	clinical	ST-206	122	absent	absent	capC3 inactivated	absent	absent	absent	absent	4
4397	J0451	Campylobacter jejuni OXC6526	16318	N/A	clinical	ST-257	990	absent	absent	absent	capC4 inactivated	absent	absent	absent	9
1105	J0452	Campylobacter jejuni OXC6527	16319	N/A	clinical	ST-21	50	absent	absent	absent	absent	absent	absent	absent	none
2347	J0453	Campylobacter jejuni OXC6528	16320	N/A	clinical	none	5738	absent	absent	capC3 inactivated	absent	absent	absent	absent	9
3674	J0454	Campylobacter jejuni OXC6529	16321	N/A	clinical	ST-354	354	absent	absent	capC3 inactivated	absent	absent	absent	absent	9
1109	J0455	Campylobacter jejuni OXC6530	16322	N/A	clinical	ST-21	50	absent	absent	absent	absent	absent	absent	absent	none
1037	J0456	Campylobacter jejuni OXC6531	16323	N/A	clinical	ST-21	50	absent	absent	absent	absent	absent	absent	absent	none
2198	J0457	Campylobacter jejuni OXC6532	16324	N/A	clinical	ST-206	273	absent	absent	capC3 inactivated	absent	absent	absent	absent	4
4026	J0458	Campylobacter jejuni OXC6533	16325	N/A	clinical	ST-658	658	absent	absent	capC3 inactivated	absent	absent	absent	absent	5
2056	J0459	Campylobacter jejuni OXC6534	16326	N/A	clinical	ST-206	122	absent	absent	capC3 inactivated	absent	absent	absent	absent	4
5570	J0460	Campylobacter jejuni OXC6535	16327	N/A	clinical	ST-22	22	absent	absent	absent	absent	absent	absent	absent	none
4994	J0461	Campylobacter jejuni OXC6536	16328	N/A	clinical	ST-45	45	capC1 complete	absent	absent	absent	absent	absent	absent	9
1029	J0462	Campylobacter jejuni OXC6538	16330	N/A	clinical	ST-21	19	absent	absent	absent	absent	absent	absent	absent	none
333	J0463	Campylobacter jejuni OXC6539	16331	N/A	clinical	ST-21	21	absent	absent	absent	absent	absent	absent	absent	none
5734	J0464	Campylobacter jejuni OXC6540	16332	N/A	clinical	ST-362	587	absent	absent	absent	absent	absent	absent	absent	none
2469	J0465	Campylobacter jejuni OXC6541	16333	N/A	clinical	ST-464	5136	absent	absent	capC3 inactivated	absent	absent	absent	absent	9
3058	J0466	Campylobacter jejuni OXC6542	16334	N/A	clinical	ST-573	573	absent	absent	capC3 complete	absent	capD1 inactivated	absent	absent	9
1102	J0467	Campylobacter jejuni OXC6543	16335	N/A	clinical	ST-21	50	absent	absent	absent	absent	absent	absent	absent	none
575	J0468	Campylobacter jejuni OXC6255	16336	N/A	clinical	ST-21	21	absent	absent	absent	absent	absent	absent	absent	none
1103	J0469	Campylobacter jejuni OXC6590	16341	N/A	clinical	ST-21	50	absent	absent	absent	absent	absent	absent	absent	none
2871	J0470	Campylobacter jejuni OXC6591	16342	N/A	clinical	ST-353	5	absent	absent	capC3 inactivated	absent	absent	absent	absent	9
4920	J0471	Campylobacter jejuni OXC6592	16343	N/A	clinical	ST-45	137	absent	absent	capC3 inactivated	absent	absent	absent	absent	7
83	J0472	Campylobacter jejuni CAMSA8	16344	N/A	unknown	ST-21	21	absent	absent	absent	absent	absent	absent	absent	none
5076	J0473	Campylobacter jejuni OXC6594	16345	N/A	clinical	ST-45	45	capC1 complete	absent	absent	absent	absent	absent	absent	9
3059	J0474	Campylobacter jejuni OXC6595	16346	N/A	clinical	ST-573	573	absent	absent	capC3 complete	absent	capD1 inactivated	absent	absent	9
100	J0475	Campylobacter jejuni OXC6596	16347	N/A	clinical	ST-21	21	absent	absent	absent	absent	absent	absent	absent	none
1121	J0476	Campylobacter jejuni OXC6598	16349	N/A	clinical	ST-21	50	absent	absent	absent	absent	absent	absent	absent	none
4618	J0477	Campylobacter jejuni OXC6599	16350	N/A	clinical	ST-1034	2314	absent	absent	capC3 inactivated	absent	absent	absent	absent	9
1120	J0478	Campylobacter jejuni OXC6600	16351	N/A	clinical	ST-21	50	absent	absent	absent	absent	absent	absent	absent	none
660	J0479	Campylobacter jejuni OXC6602	16353	N/A	clinical	ST-21	21	absent	absent	absent	absent	absent	absent	absent	none
884	J0480	Campylobacter jejuni OXC6603	16354	N/A	clinical	ST-21	19	absent	absent	absent	absent	absent	absent	absent	none
354	J0481	Campylobacter jejuni OXC6604	16355	N/A	clinical	ST-21	21	absent	absent	absent	absent	absent	absent	absent	none
2937	J0482	Campylobacter jejuni OXC6607	16357	N/A	clinical	ST-353	353	absent	absent	capC3 inactivated	absent	absent	absent	absent	8
3804	J0483	Campylobacter jejuni OXC6608	16358	N/A	clinical	ST-354	1073	absent	absent	capC3 inactivated	absent	absent	absent	absent	11
3394	J0484	Campylobacter jejuni OXC6609	16359	N/A	clinical	ST-443	51	absent	absent	capC3 inactivated	absent	absent	absent	absent	5
3060	J0485	Campylobacter jejuni OXC6610	16360	N/A	clinical	ST-573	573	absent	absent	capC3 complete	absent	capD1 inactivated	absent	absent	8
2967	J0486	Campylobacter jejuni OXC6611	16361	N/A	clinical	ST-353	353	absent	absent	capC3 inactivated	absent	absent	absent	absent	9
4233	J0487	Campylobacter jejuni OXC6612	16362	N/A	clinical	ST-257	257	absent	absent	absent	capC4 inactivated	absent	absent	absent	9
979	J0488	Campylobacter jejuni OXC6613	16363	N/A	clinical	ST-21	50	absent	absent	absent	absent	absent	absent	absent	none
5108	J0489	Campylobacter jejuni OXC6614	16364	N/A	clinical	ST-45	233	capC1 complete	absent	absent	absent	absent	absent	absent	9
1252	J0490	Campylobacter jejuni OXC6615	16365	N/A	clinical	ST-21	50	absent	absent	absent	absent	absent	absent	absent	none
353	J0491	Campylobacter jejuni OXC6616	16366	N/A	clinical	ST-21	21	absent	absent	absent	absent	absent	absent	absent	none
4098	J0492	Campylobacter jejuni OXC6618	16367	N/A	clinical	ST-658	1900	absent	absent	capC3 inactivated	absent	absent	absent	absent	4
577	J0493	Campylobacter jejuni OXC6619	16368	N/A	clinical	ST-21	21	absent	absent	absent	absent	absent	absent	absent	none
3543	J0494	Campylobacter jejuni OXC6620	16369	N/A	clinical	ST-443	51	absent	absent	capC3 inactivated	absent	absent	absent	absent	5
2672	J0495	Campylobacter jejuni OXC6621	16370	N/A	clinical	ST-464	464	absent	absent	capC3 inactivated	absent	absent	absent	absent	9
2930	J0496	Campylobacter jejuni OXC6622	16371	N/A	clinical	ST-353	595	absent	absent	capC3 inactivated	absent	absent	absent	absent	9
2283	J0497	Campylobacter jejuni OXC6623	16372	N/A	clinical	ST-206	222	absent	absent	capC3 inactivated	absent	absent	absent	absent	4
5103	J0498	Campylobacter jejuni OXC6624	16373	N/A	clinical	ST-45	45	absent	absent	capC3 complete	absent	absent	absent	absent	9
121	J0499	Campylobacter jejuni OXC6625	16374	N/A	clinical	ST-21	21	absent	absent	absent	absent	absent	absent	absent	none
5495	J0500	Campylobacter jejuni OXC6626	16375	N/A	clinical	ST-22	22	absent	absent	absent	absent	absent	absent	absent	none
122	J0501	Campylobacter jejuni OXC6627	16376	N/A	clinical	ST-21	21	absent	absent	absent	absent	absent	absent	absent	none
3563	J0502	Campylobacter jejuni OXC6628	16377	N/A	clinical	none	441	absent	absent	capC3 inactivated	absent	absent	absent	absent	4
124	J0503	Campylobacter jejuni OXC6629	16378	N/A	clinical	ST-21	21	absent	absent	absent	absent	absent	absent	absent	none
5788	J0504	Campylobacter jejuni OXC6631	16380	N/A	clinical	none	2401	absent	absent	absent	capC4 complete	absent	absent	absent	6+2
1569	J0505	Campylobacter jejuni OXC6632	16381	N/A	clinical	ST-61	61	absent	absent	absent	absent	absent	absent	absent	none
359	J0506	Campylobacter jejuni OXC6633	16382	N/A	clinical	ST-21	53	absent	absent	absent	absent	absent	absent	absent	none
2320	J0507	Campylobacter jejuni OXC6634	16383	N/A	clinical	none	882	absent	absent	capC3 inactivated	absent	absent	capD2 inactivated	absent	9
2496	J0508	Campylobacter jejuni OXC6635	16384	N/A	clinical	ST-464	5136	absent	absent	capC3 inactivated	absent	absent	absent	absent	9
1104	J0509	Campylobacter jejuni OXC6636	16385	N/A	clinical	ST-21	50	absent	absent	absent	absent	absent	absent	absent	none
334	J0510	Campylobacter jejuni OXC6637	16386	N/A	clinical	ST-21	21	absent	absent	absent	absent	absent	absent	absent	none
1925	J0511	Campylobacter jejuni OXC6638	16387	N/A	clinical	ST-48	48	absent	absent	capC3 inactivated	absent	absent	absent	absent	4
5468	J0512	Campylobacter jejuni OXC6639	16388	N/A	clinical	ST-508	132	capC1 complete	absent	absent	absent	absent	absent	absent	2+5
2669	J0513	Campylobacter jejuni OXC6640	16389	N/A	clinical	ST-464	464	absent	absent	capC3 inactivated	absent	absent	absent	absent	10
5549	J0514	Campylobacter jejuni OXC6641	16390	N/A	clinical	ST-22	22	absent	absent	absent	absent	absent	absent	absent	none
331	J0515	Campylobacter jejuni OXC6642	18199	N/A	clinical	ST-21	21	absent	absent	absent	absent	absent	absent	absent	none
286	J0516	Campylobacter jejuni OXC6643	18200	N/A	clinical	ST-21	53	absent	absent	absent	absent	absent	absent	absent	none
5545	J0517	Campylobacter jejuni OXC6644	18201	N/A	clinical	ST-22	22	absent	absent	absent	absent	absent	absent	absent	none
5546	J0518	Campylobacter jejuni OXC6645	18202	N/A	clinical	ST-22	22	absent	absent	absent	absent	absent	absent	absent	none
1712	J0519	Campylobacter jejuni OXC6646	18203	N/A	clinical	ST-48	48	absent	absent	capC3 inactivated	absent	absent	absent	absent	4
3649	J0520	Campylobacter jejuni OXC6647	18204	N/A	clinical	ST-354	354	absent	absent	capC3 inactivated	absent	absent	absent	absent	10
1887	J0521	Campylobacter jejuni OXC6648	18205	N/A	clinical	ST-48	48	absent	absent	capC3 inactivated	absent	absent	absent	absent	4
3532	J0522	Campylobacter jejuni OXC6649	18206	N/A	clinical	ST-443	51	absent	absent	capC3 inactivated	absent	absent	absent	absent	5
4228	J0523	Campylobacter jejuni OXC6650	18207	N/A	clinical	ST-257	257	absent	absent	absent	capC4 inactivated	absent	absent	absent	9
1888	J0524	Campylobacter jejuni OXC6652	18209	N/A	clinical	ST-48	48	absent	absent	capC3 inactivated	absent	absent	absent	absent	4
3317	J0525	Campylobacter jejuni OXC6653	18210	N/A	clinical	ST-460	2844	absent	absent	capC3 inactivated	absent	absent	absent	absent	9
4264	J0526	Campylobacter jejuni OXC6654	18211	N/A	clinical	ST-257	257	absent	absent	absent	capC4 inactivated	absent	absent	absent	9
4592	J0527	Campylobacter jejuni OXC6655	18212	N/A	clinical	ST-692	991	absent	absent	absent	capC4 complete	absent	absent	absent	9
60	J0528	Campylobacter jejuni OXC6656	18213	N/A	clinical	ST-21	53	absent	absent	absent	absent	absent	absent	absent	none
2696	J0529	Campylobacter jejuni OXC6657	18214	N/A	clinical	ST-464	464	absent	absent	capC3 inactivated	absent	absent	absent	absent	5
2968	J0530	Campylobacter jejuni OXC6658	18215	N/A	clinical	ST-353	353	absent	absent	capC3 inactivated	absent	absent	absent	absent	9
5440	J0531	Campylobacter jejuni OXC6660	18217	N/A	clinical	ST-508	508	capC1 complete	absent	absent	absent	absent	absent	absent	2+5
2196	J0532	Campylobacter jejuni OXC6661	18218	N/A	clinical	ST-206	273	absent	absent	capC3 inactivated	absent	absent	absent	absent	4
3351	J0533	Campylobacter jejuni OXC6662	18219	N/A	clinical	ST-460	5808	absent	absent	capC3 inactivated	absent	absent	absent	absent	8
3324	J0534	Campylobacter jejuni OXC6663	18220	N/A	clinical	ST-460	2844	absent	absent	capC3 inactivated	absent	absent	absent	absent	9
764	J0535	Campylobacter jejuni OXC6664	18221	N/A	clinical	ST-21	50	absent	absent	capC3 inactivated	absent	absent	absent	absent	9
1155	J0536	Campylobacter jejuni OXC6665	18222	N/A	clinical	ST-21	50	absent	absent	absent	absent	absent	absent	absent	none
1116	J0537	Campylobacter jejuni OXC6666	18223	N/A	clinical	ST-21	50	absent	absent	absent	absent	absent	absent	absent	none
958	J0538	Campylobacter jejuni OXC6667	18224	N/A	clinical	ST-21	44	absent	absent	absent	absent	absent	absent	absent	none
3546	J0539	Campylobacter jejuni OXC6668	18225	N/A	clinical	ST-443	51	absent	absent	capC3 inactivated	absent	absent	absent	absent	5
3933	J0540	Campylobacter jejuni OXC6669	18226	N/A	clinical	ST-52	775	absent	absent	capC3 inactivated	absent	absent	absent	absent	5
3318	J0541	Campylobacter jejuni OXC6670	18227	N/A	clinical	ST-460	2844	absent	absent	capC3 inactivated	absent	absent	absent	absent	9
429	J0542	Campylobacter jejuni OXC6671	18228	N/A	clinical	ST-21	21	absent	absent	absent	absent	absent	absent	absent	none
1481	J0543	Campylobacter jejuni OXC6672	18229	N/A	clinical	ST-21	47	absent	absent	capC3 inactivated	absent	absent	absent	absent	4
1113	J0544	Campylobacter jejuni OXC6673	18230	N/A	clinical	ST-21	50	absent	absent	absent	absent	absent	absent	absent	none
3566	J0545	Campylobacter jejuni OXC6674	18231	N/A	clinical	none	441	absent	absent	capC3 inactivated	absent	absent	absent	absent	4
5724	J0546	Campylobacter jejuni OXC6675	18232	N/A	clinical	none	986	absent	absent	absent	absent	absent	absent	absent	none
2029	J0547	Campylobacter jejuni OXC6676	18233	N/A	clinical	ST-206	5809	absent	absent	capC3 inactivated	absent	absent	absent	absent	4
980	J0548	Campylobacter jejuni OXC6677	18234	N/A	clinical	ST-21	50	absent	absent	absent	absent	absent	absent	absent	none
553	J0549	Campylobacter jejuni OXC6678	18235	N/A	clinical	ST-21	21	absent	absent	absent	absent	absent	absent	absent	none
4040	J0550	Campylobacter jejuni OXC6679	18236	N/A	clinical	ST-658	658	absent	absent	capC3 inactivated	absent	absent	absent	absent	5
3842	J0551	Campylobacter jejuni OXC6680	18237	N/A	clinical	ST-574	574	absent	absent	capC3 inactivated	absent	absent	absent	absent	10
127	J0552	Campylobacter jejuni OXC6681	18238	N/A	clinical	ST-21	21	absent	absent	absent	absent	absent	absent	absent	none
46	J0553	Campylobacter jejuni OXC6682	18239	N/A	clinical	ST-21	53	absent	absent	absent	absent	absent	absent	absent	none
4642	J0554	Campylobacter jejuni OXC6683	18240	N/A	clinical	ST-403	270	capC1 inactivated	absent	absent	absent	absent	absent	absent	2+4
1549	J0557	Campylobacter jejuni OXC6688	18245	N/A	clinical	ST-61	61	absent	absent	absent	absent	absent	absent	absent	none
211	J0558	Campylobacter jejuni OXC6689	18246	N/A	clinical	ST-21	21	absent	absent	absent	absent	absent	absent	absent	none
552	J0559	Campylobacter jejuni OXC6690	18247	N/A	clinical	ST-21	21	absent	absent	absent	absent	absent	absent	absent	none
362	J0560	Campylobacter jejuni OXC6691	18248	N/A	clinical	ST-21	190	absent	absent	absent	absent	absent	absent	absent	none
2694	J0561	Campylobacter jejuni OXC6692	18249	N/A	clinical	ST-464	464	absent	absent	capC3 inactivated	absent	absent	absent	absent	5
1826	J0562	Campylobacter jejuni OXC6693	18250	N/A	clinical	ST-48	48	absent	absent	capC3 inactivated	absent	absent	absent	absent	4
2380	J0563	Campylobacter jejuni OXC6694	18251	N/A	clinical	ST-464	5136	absent	absent	capC3 inactivated	absent	absent	absent	absent	10
3573	J0564	Campylobacter jejuni OXC6695	18252	N/A	clinical	none	441	absent	absent	capC3 inactivated	absent	absent	absent	absent	4
4204	J0565	Campylobacter jejuni OXC6696	18253	N/A	clinical	ST-257	257	absent	absent	absent	capC4 inactivated	absent	absent	absent	9
3278	J0566	Campylobacter jejuni OXC6697	18254	N/A	clinical	ST-446	862	absent	absent	capC3 complete	absent	absent	absent	absent	5
3611	J0567	Campylobacter jejuni OXC6698	18255	N/A	clinical	ST-354	354	absent	absent	capC3 inactivated	absent	absent	absent	absent	11
3387	J0568	Campylobacter jejuni OXC6699	18256	N/A	clinical	none	1071	absent	absent	capC3 inactivated	absent	absent	absent	absent	10
1899	J0569	Campylobacter jejuni OXC6700	18257	N/A	clinical	ST-48	48	absent	absent	capC3 inactivated	absent	absent	absent	absent	4
2505	J0570	Campylobacter jejuni OXC6701	18258	N/A	clinical	ST-464	464	absent	absent	capC3 inactivated	absent	absent	absent	absent	10
311	J0571	Campylobacter jejuni OXC6702	18259	N/A	clinical	ST-21	21	absent	absent	absent	absent	absent	absent	absent	none
794	J0572	Campylobacter jejuni OXC6703	18260	N/A	clinical	ST-21	19	absent	absent	absent	absent	absent	absent	absent	none
4076	J0573	Campylobacter jejuni OXC6704	18261	N/A	clinical	ST-353	356	absent	absent	capC3 inactivated	absent	absent	absent	absent	5
825	J0574	Campylobacter jejuni OXC6706	18263	N/A	clinical	ST-21	19	absent	absent	absent	absent	absent	absent	absent	none
2840	J0575	Campylobacter jejuni OXC6707	18264	N/A	clinical	ST-353	5	absent	absent	capC3 inactivated	absent	absent	absent	absent	9
5584	J0576	Campylobacter jejuni OXC6708	18265	N/A	clinical	ST-22	22	absent	absent	absent	absent	absent	absent	absent	none
4149	J0577	Campylobacter jejuni OXC6709	18266	N/A	clinical	ST-257	2030	absent	absent	absent	capC4 inactivated	absent	absent	absent	9
105	J0578	Campylobacter jejuni OXC6711	18268	N/A	clinical	ST-21	21	absent	absent	absent	absent	absent	absent	absent	none
106	J0579	Campylobacter jejuni OXC6712	18269	N/A	clinical	ST-21	21	absent	absent	absent	absent	absent	absent	absent	none
1115	J0580	Campylobacter jejuni OXC6713	18270	N/A	clinical	ST-21	50	absent	absent	absent	absent	absent	absent	absent	none
995	J0581	Campylobacter jejuni OXC6714	18271	N/A	clinical	ST-21	50	absent	absent	absent	absent	absent	absent	absent	none
4374	J0582	Campylobacter jejuni OXC6715	18272	N/A	clinical	ST-257	257	absent	absent	absent	capC4 inactivated	absent	absent	absent	9
3765	J0583	Campylobacter jejuni OXC6716	18273	N/A	clinical	ST-354	354	absent	absent	capC3 inactivated	absent	absent	absent	absent	9
3766	J0584	Campylobacter jejuni OXC6717	18274	N/A	clinical	ST-354	354	absent	absent	capC3 inactivated	absent	absent	absent	absent	9
1904	J0585	Campylobacter jejuni OXC6718	18275	N/A	clinical	ST-48	48	absent	absent	capC3 inactivated	absent	absent	absent	absent	4
1945	J0586	Campylobacter jejuni OXC6719	18276	N/A	clinical	ST-206	572	absent	absent	capC3 inactivated	absent	absent	absent	absent	4
1946	J0587	Campylobacter jejuni OXC6720	18277	N/A	clinical	ST-206	572	absent	absent	capC3 inactivated	absent	absent	absent	absent	4
1834	J0588	Campylobacter jejuni OXC6721	18278	N/A	clinical	ST-48	48	absent	absent	capC3 inactivated	absent	absent	absent	absent	4
2519	J0589	Campylobacter jejuni OXC6722	18279	N/A	clinical	ST-464	464	absent	absent	capC3 inactivated	absent	absent	absent	absent	8
2261	J0590	Campylobacter jejuni OXC6723	18280	N/A	clinical	ST-206	5819	absent	absent	capC3 inactivated	absent	absent	absent	absent	4
4334	J0591	Campylobacter jejuni OXC6724	18281	N/A	clinical	ST-257	257	absent	absent	absent	capC4 inactivated	absent	absent	absent	9
3467	J0592	Campylobacter jejuni OXC6726	18283	N/A	clinical	ST-443	51	absent	absent	capC3 inactivated	absent	absent	absent	absent	5
1186	J0593	Campylobacter jejuni OXC6727	18284	N/A	clinical	ST-21	5811	absent	absent	absent	absent	absent	absent	absent	none
651	J0594	Campylobacter jejuni OXC6728	18285	N/A	clinical	ST-21	21	absent	absent	absent	absent	absent	absent	absent	none
3797	J0595	Campylobacter jejuni OXC6729	18286	N/A	clinical	ST-354	1517	absent	absent	capC3 inactivated	absent	absent	absent	absent	9
203	J0596	Campylobacter jejuni OXC6730	18287	N/A	clinical	ST-21	21	absent	absent	absent	absent	absent	absent	absent	none
423	J0597	Campylobacter jejuni OXC6731	18288	N/A	clinical	ST-21	21	absent	absent	absent	absent	absent	absent	absent	none
2393	J0598	Campylobacter jejuni OXC6732	18289	N/A	clinical	ST-464	5812	absent	absent	capC3 inactivated	absent	absent	absent	absent	8
4634	J0599	Campylobacter jejuni OXC6733	18290	N/A	clinical	none	5807	absent	capC2 complete	absent	absent	capD1 inactivated	absent	absent	11
102	J0600	Campylobacter jejuni OXC6734	18291	N/A	clinical	ST-21	21	absent	absent	absent	absent	absent	absent	absent	none
4376	J0601	Campylobacter jejuni OXC6736	18293	N/A	clinical	ST-257	257	absent	absent	absent	capC4 inactivated	absent	absent	absent	9
3930	J0602	Campylobacter jejuni OXC6737	18294	N/A	clinical	ST-52	52	absent	absent	capC3 inactivated	absent	absent	absent	absent	5
2123	J0603	Campylobacter jejuni OXC6739	18296	N/A	clinical	ST-206	122	absent	absent	capC3 inactivated	absent	absent	absent	absent	4
4684	J0604	Campylobacter jejuni OXC6740	18297	N/A	clinical	ST-403	403	capC1 inactivated	absent	absent	absent	absent	absent	absent	2+4
66	J0605	Campylobacter jejuni OXC6741	18298	N/A	clinical	ST-21	53	absent	absent	absent	absent	absent	absent	absent	none
3976	J0606	Campylobacter jejuni OXC6742	18299	N/A	clinical	ST-52	52	absent	absent	capC3 inactivated	absent	absent	absent	absent	5
3662	J0607	Campylobacter jejuni OXC6743	18300	N/A	clinical	ST-354	354	absent	absent	capC3 inactivated	absent	absent	absent	absent	9
209	J0608	Campylobacter jejuni OXC6745	18302	N/A	clinical	ST-21	21	absent	absent	absent	absent	absent	absent	absent	none
3835	J0609	Campylobacter jejuni OXC6746	18303	N/A	clinical	ST-574	574	absent	absent	capC3 inactivated	absent	absent	absent	absent	9
4405	J0610	Campylobacter jejuni OXC6747	18304	N/A	clinical	ST-257	990	absent	absent	absent	capC4 inactivated	absent	absent	absent	10
2357	J0611	Campylobacter jejuni OXC6748	18305	N/A	clinical	ST-464	5136	absent	absent	capC3 inactivated	absent	absent	absent	absent	11
4159	J0612	Campylobacter jejuni OXC6749	18306	N/A	clinical	ST-257	2030	absent	absent	absent	capC4 inactivated	absent	absent	absent	9
3363	J0613	Campylobacter jejuni OXC6750	18307	N/A	clinical	ST-257	824	absent	absent	capC3 inactivated	absent	absent	absent	absent	6
918	J0615	Campylobacter jejuni OXC6752	18309	N/A	clinical	ST-21	2135	absent	absent	absent	absent	absent	absent	absent	none
3663	J0616	Campylobacter jejuni OXC6753	18310	N/A	clinical	ST-354	354	absent	absent	capC3 inactivated	absent	absent	absent	absent	9
2055	J0617	Campylobacter jejuni OXC6754	18311	N/A	clinical	ST-206	122	absent	absent	capC3 inactivated	absent	absent	absent	absent	4
5552	J0618	Campylobacter jejuni OXC6755	18312	N/A	clinical	ST-22	22	absent	absent	absent	absent	absent	absent	absent	none
2657	J0619	Campylobacter jejuni OXC6756	18313	N/A	clinical	ST-464	464	absent	absent	capC3 inactivated	absent	absent	absent	absent	10
2850	J0620	Campylobacter jejuni OXC6757	18314	N/A	clinical	ST-353	5	absent	absent	capC3 inactivated	absent	absent	absent	absent	9
2658	J0621	Campylobacter jejuni OXC6758	18315	N/A	clinical	ST-464	464	absent	absent	capC3 inactivated	absent	absent	absent	absent	10
3535	J0622	Campylobacter jejuni OXC6759	18316	N/A	clinical	ST-443	51	absent	absent	capC3 inactivated	absent	absent	absent	absent	5
4316	J0623	Campylobacter jejuni OXC6760	18317	N/A	clinical	ST-257	257	absent	absent	absent	capC4 inactivated	absent	absent	absent	9
1338	J0624	Campylobacter jejuni OXC6763	18320	N/A	clinical	ST-21	50	absent	absent	absent	absent	absent	absent	absent	none
250	J0625	Campylobacter jejuni OXC6764	18321	N/A	clinical	ST-21	21	absent	absent	absent	absent	absent	absent	absent	none
1292	J0626	Campylobacter jejuni OXC6766	18323	N/A	clinical	ST-21	262	absent	absent	absent	absent	absent	absent	absent	none
2535	J0627	Campylobacter jejuni OXC6767	18324	N/A	clinical	ST-464	464	absent	absent	capC3 inactivated	absent	capD1 inactivated	absent	absent	4
3145	J0628	Campylobacter jejuni OXC6768	18325	N/A	clinical	ST-52	2275	absent	absent	capC3 inactivated	absent	absent	absent	absent	6
1580	J0629	Campylobacter jejuni OXC6769	18326	N/A	clinical	ST-61	61	absent	absent	absent	absent	absent	absent	absent	none
1746	J0630	Campylobacter jejuni OXC6770	18327	N/A	clinical	ST-48	48	absent	absent	capC3 inactivated	absent	absent	absent	absent	4
4652	J0631	Campylobacter jejuni OXC6771	18328	N/A	clinical	ST-403	270	capC1 inactivated	absent	absent	absent	absent	absent	absent	2+4
4292	J0632	Campylobacter jejuni OXC6772	18329	N/A	clinical	ST-257	257	absent	absent	absent	capC4 inactivated	absent	absent	absent	10
5457	J0633	Campylobacter jejuni OXC6773	18330	N/A	clinical	ST-508	508	capC1 complete	absent	absent	absent	absent	absent	absent	2+5
2415	J0634	Campylobacter jejuni OXC6774	18331	N/A	clinical	ST-464	5136	absent	absent	capC3 inactivated	absent	absent	absent	absent	9
1581	J0635	Campylobacter jejuni OXC6775	18332	N/A	clinical	ST-61	61	absent	absent	absent	absent	absent	absent	absent	none
2751	J0636	Campylobacter jejuni OXC6776	18333	N/A	clinical	ST-353	5815	absent	absent	capC3 inactivated	absent	absent	absent	absent	9
4588	J0637	Campylobacter jejuni OXC6777	18334	N/A	clinical	ST-692	1301	absent	absent	absent	capC4 complete	absent	absent	absent	9
2659	J0638	Campylobacter jejuni OXC6778	18335	N/A	clinical	ST-464	464	absent	absent	capC3 inactivated	absent	absent	absent	absent	9
62	J0639	Campylobacter jejuni OXC6779	18336	N/A	clinical	ST-21	53	absent	absent	absent	absent	absent	absent	absent	none
2533	J0640	Campylobacter jejuni OXC6780	18337	N/A	clinical	ST-464	464	absent	absent	capC3 inactivated	absent	absent	absent	absent	10
919	J0641	Campylobacter jejuni OXC6781	18338	N/A	clinical	ST-21	2135	absent	absent	absent	absent	absent	absent	absent	none
915	J0642	Campylobacter jejuni OXC6782	18339	N/A	clinical	ST-21	2135	absent	absent	absent	absent	absent	absent	absent	none
4147	J0643	Campylobacter jejuni OXC6783	18340	N/A	clinical	ST-257	2030	absent	absent	absent	capC4 inactivated	absent	absent	absent	9
4154	J0644	Campylobacter jejuni OXC6784	18341	N/A	clinical	ST-257	2030	absent	absent	absent	capC4 inactivated	absent	absent	absent	9
921	J0645	Campylobacter jejuni OXC6786	18343	N/A	clinical	ST-21	2135	absent	absent	absent	absent	absent	absent	absent	none
3496	J0646	Campylobacter jejuni OXC6787	18344	N/A	clinical	ST-443	51	absent	absent	capC3 inactivated	absent	absent	absent	absent	5
3065	J0647	Campylobacter jejuni OXC6788	18345	N/A	clinical	ST-573	573	absent	absent	absent	capC4 complete	capD1 inactivated	absent	absent	9
64	J0648	Campylobacter jejuni OXC6789	18346	N/A	clinical	ST-21	53	absent	absent	absent	absent	absent	absent	absent	none
3845	J0649	Campylobacter jejuni OXC6790	18347	N/A	clinical	ST-574	574	absent	absent	capC3 inactivated	absent	absent	absent	absent	10
248	J0650	Campylobacter jejuni OXC6791	18348	N/A	clinical	ST-21	21	absent	absent	absent	absent	absent	absent	absent	none
4153	J0651	Campylobacter jejuni OXC6792	18349	N/A	clinical	ST-257	2030	absent	absent	absent	capC4 inactivated	absent	absent	absent	9
1988	J0652	Campylobacter jejuni OXC6793	18350	N/A	clinical	ST-206	572	absent	absent	capC3 inactivated	absent	absent	absent	absent	4
3066	J0653	Campylobacter jejuni OXC6794	18351	N/A	clinical	ST-573	573	absent	absent	absent	capC4 complete	capD1 inactivated	absent	absent	9
3085	J0654	Campylobacter jejuni OXC6795	18352	N/A	clinical	ST-661	814	absent	absent	absent	capC4 complete	capD1 inactivated	absent	absent	4
5577	J0655	Campylobacter jejuni OXC6796	18353	N/A	clinical	ST-22	22	absent	absent	absent	absent	absent	absent	absent	none
4999	J0656	Campylobacter jejuni OXC6797	18354	N/A	clinical	ST-45	45	capC1 complete	absent	absent	absent	absent	absent	absent	7
753	J0657	Campylobacter jejuni OXC6798	18355	N/A	clinical	ST-21	4526	absent	absent	absent	absent	absent	absent	absent	none
3837	J0658	Campylobacter jejuni OXC6799	18356	N/A	clinical	ST-574	574	absent	absent	capC3 complete	absent	absent	absent	absent	9
2723	J0659	Campylobacter jejuni OXC6800	18357	N/A	clinical	ST-464	2146	absent	absent	capC3 inactivated	absent	absent	absent	absent	10
3748	J0660	Campylobacter jejuni OXC6801	18358	N/A	clinical	ST-354	354	absent	absent	capC3 inactivated	absent	absent	absent	absent	10
3368	J0661	Campylobacter jejuni OXC6802	18359	N/A	clinical	ST-354	2863	absent	absent	capC3 inactivated	absent	absent	absent	absent	6
5070	J0662	Campylobacter jejuni OXC6803	18360	N/A	clinical	ST-45	45	absent	absent	capC3 inactivated	absent	absent	absent	absent	9
107	J0663	Campylobacter jejuni OXC6804	18361	N/A	clinical	ST-21	21	absent	absent	absent	absent	absent	absent	absent	none
1747	J0664	Campylobacter jejuni OXC6805	18362	N/A	clinical	ST-48	48	absent	absent	capC3 inactivated	absent	absent	absent	absent	4
3003	J0665	Campylobacter jejuni OXC6806	18363	N/A	clinical	ST-353	5816	absent	absent	capC3 inactivated	absent	absent	absent	absent	9
2683	J0666	Campylobacter jejuni OXC6807	18364	N/A	clinical	ST-464	464	absent	absent	capC3 inactivated	absent	absent	absent	absent	6
1542	J0667	Campylobacter jejuni OXC6808	18365	N/A	clinical	ST-61	61	absent	absent	absent	absent	absent	absent	absent	none
3843	J0668	Campylobacter jejuni OXC6809	18366	N/A	clinical	ST-574	574	absent	absent	capC3 inactivated	absent	absent	absent	absent	9
4599	J0669	Campylobacter jejuni OXC6811	18368	N/A	clinical	ST-1034	5817	absent	capC2 complete	absent	absent	absent	absent	absent	9
483	J0670	Campylobacter jejuni OXC6812	18369	N/A	clinical	ST-21	21	absent	absent	absent	absent	absent	absent	absent	none
2517	J0671	Campylobacter jejuni OXC6813	18370	N/A	clinical	ST-464	464	absent	absent	capC3 inactivated	absent	absent	absent	absent	10
4089	J0672	Campylobacter jejuni OXC6814	18371	N/A	clinical	ST-353	356	absent	absent	capC3 inactivated	absent	absent	absent	absent	8
90	J0673	Campylobacter jejuni OXC6815	18372	N/A	clinical	ST-21	21	absent	absent	absent	absent	absent	absent	absent	none
4293	J0674	Campylobacter jejuni OXC6816	18373	N/A	clinical	ST-257	257	absent	absent	absent	capC4 inactivated	absent	absent	absent	10
4090	J0675	Campylobacter jejuni OXC6818	18375	N/A	clinical	ST-353	356	absent	absent	capC3 inactivated	absent	absent	absent	absent	9
4860	J0676	Campylobacter jejuni OXC6819	18376	N/A	clinical	ST-45	583	capC1 complete	absent	absent	absent	absent	absent	absent	6
1114	J0677	Campylobacter jejuni OXC6820	18377	N/A	clinical	ST-21	50	absent	absent	absent	absent	absent	absent	absent	none
3864	J0678	Campylobacter jejuni OXC6821	18378	N/A	clinical	ST-574	574	absent	absent	capC3 inactivated	absent	absent	absent	absent	4
4091	J0679	Campylobacter jejuni OXC6822	18379	N/A	clinical	ST-353	356	absent	absent	capC3 inactivated	absent	absent	absent	absent	9
751	J0680	Campylobacter jejuni OXC6823	18380	N/A	clinical	ST-21	883	absent	absent	absent	absent	absent	absent	absent	none
1293	J0681	Campylobacter jejuni OXC6824	18381	N/A	clinical	ST-21	262	absent	absent	absent	absent	absent	absent	absent	none
4790	J0682	Campylobacter jejuni OXC6826	18383	N/A	clinical	ST-283	267	capC1 complete	absent	absent	absent	absent	absent	absent	9
5684	J0683	Campylobacter jejuni OXC6827	18384	N/A	clinical	ST-42	42	absent	absent	absent	absent	absent	absent	absent	none
2687	J0684	Campylobacter jejuni OXC6828	18385	N/A	clinical	ST-464	464	absent	absent	capC3 inactivated	absent	absent	absent	absent	5
2258	J0685	Campylobacter jejuni OXC6830	18386	N/A	clinical	none	5818	capC1 complete	absent	absent	absent	absent	absent	absent	6
3164	J0686	Campylobacter jejuni OXC6831	18387	N/A	clinical	none	2274	absent	absent	absent	capC4 complete	absent	absent	absent	5
3600	J0687	Campylobacter jejuni OXC6832	18388	N/A	clinical	none	436	absent	absent	capC3 inactivated	absent	absent	absent	absent	9
1939	J0688	Campylobacter jejuni OXC6833	18389	N/A	clinical	ST-21	104	absent	absent	capC3 inactivated	absent	absent	absent	absent	4
3544	J0689	Campylobacter jejuni OXC6834	18390	N/A	clinical	ST-443	51	absent	absent	capC3 inactivated	absent	absent	absent	absent	5
2735	J0690	Campylobacter jejuni OXC4719	18429	N/A	clinical	ST-353	2122	absent	absent	capC3 inactivated	absent	absent	absent	absent	10
4899	J0691	Campylobacter jejuni OXC4721	18430	N/A	clinical	ST-45	137	capC1 complete	absent	absent	absent	absent	absent	absent	7
1599	J0692	Campylobacter jejuni OXC4722	18431	N/A	clinical	ST-61	61	absent	absent	absent	absent	absent	absent	absent	none
2215	J0693	Campylobacter jejuni OXC4724	18432	N/A	clinical	ST-206	2078	absent	absent	capC3 inactivated	absent	absent	absent	absent	4
71	J0694	Campylobacter jejuni OXC4726	18433	N/A	clinical	ST-21	53	absent	absent	absent	absent	absent	absent	absent	none
3692	J0695	Campylobacter jejuni OXC4727	18434	N/A	clinical	ST-354	354	absent	absent	capC3 inactivated	absent	absent	absent	absent	10
5711	J0696	Campylobacter jejuni OXC4728	18435	N/A	clinical	ST-362	362	absent	absent	absent	capC4 inactivated	absent	absent	absent	5
3852	J0697	Campylobacter jejuni OXC4731	18436	N/A	clinical	ST-574	574	absent	absent	capC3 inactivated	absent	absent	absent	absent	11
1720	J0698	Campylobacter jejuni OXC4734	18437	N/A	clinical	ST-48	48	absent	absent	capC3 inactivated	absent	absent	absent	absent	4
1714	J0699	Campylobacter jejuni OXC4735	18438	N/A	clinical	ST-48	48	absent	absent	capC3 inactivated	absent	absent	absent	absent	4
5054	J0700	Campylobacter jejuni OXC4736	18439	N/A	clinical	ST-45	1326	capC1 complete	absent	absent	absent	absent	absent	absent	9
4021	J0701	Campylobacter jejuni OXC4737	18440	N/A	clinical	ST-658	1044	absent	absent	capC3 inactivated	absent	absent	absent	absent	5
4150	J0702	Campylobacter jejuni OXC4738	18441	N/A	clinical	ST-257	2030	absent	absent	absent	capC4 inactivated	absent	absent	absent	10
4165	J0703	Campylobacter jejuni OXC4740	18442	N/A	clinical	ST-257	257	absent	absent	absent	capC4 inactivated	absent	absent	absent	9
3754	J0704	Campylobacter jejuni OXC4741	18443	N/A	clinical	ST-354	354	absent	absent	capC3 inactivated	absent	absent	absent	absent	9
3849	J0705	Campylobacter jejuni OXC4742	18444	N/A	clinical	ST-574	574	absent	absent	capC3 inactivated	absent	absent	absent	absent	9
3721	J0706	Campylobacter jejuni OXC4743	18445	N/A	clinical	ST-354	354	absent	absent	capC3 inactivated	absent	absent	absent	absent	9
898	J0707	Campylobacter jejuni OXC4744	18446	N/A	clinical	ST-21	2135	absent	absent	absent	absent	absent	absent	absent	none
2277	J0708	Campylobacter jejuni OXC4745	18447	N/A	clinical	ST-21	917	absent	absent	capC3 inactivated	absent	absent	absent	absent	4
3598	J0709	Campylobacter jejuni OXC4746	18448	N/A	clinical	none	436	absent	absent	capC3 inactivated	absent	capD1 inactivated	absent	absent	8
1990	J0710	Campylobacter jejuni OXC4747	18449	N/A	clinical	ST-206	572	absent	absent	capC3 inactivated	absent	absent	absent	absent	4
1991	J0711	Campylobacter jejuni OXC4748	18450	N/A	clinical	ST-206	572	absent	absent	capC3 inactivated	absent	absent	absent	absent	4
895	J0712	Campylobacter jejuni OXC4749	18451	N/A	clinical	ST-21	2135	absent	absent	absent	absent	absent	absent	absent	none
57	J0713	Campylobacter jejuni OXC4754	18453	N/A	clinical	ST-21	53	absent	absent	absent	absent	absent	absent	absent	none
2217	J0714	Campylobacter jejuni OXC4756	18454	N/A	clinical	ST-206	2078	absent	absent	capC3 inactivated	absent	absent	absent	absent	4
4482	J0715	Campylobacter jejuni OXC4760	18455	N/A	clinical	ST-257	257	absent	absent	absent	capC4 inactivated	absent	absent	absent	9
893	J0716	Campylobacter jejuni OXC4762	18456	N/A	clinical	ST-21	2135	absent	absent	absent	absent	absent	absent	absent	none
2660	J0717	Campylobacter jejuni OXC4763	18457	N/A	clinical	ST-464	464	absent	absent	capC3 inactivated	absent	absent	absent	absent	10
896	J0718	Campylobacter jejuni OXC4765	18458	N/A	clinical	ST-21	2135	absent	absent	absent	absent	absent	absent	absent	none
1832	J0719	Campylobacter jejuni OXC4767	18460	N/A	clinical	ST-48	48	absent	absent	capC3 inactivated	absent	absent	absent	absent	4
5650	J0720	Campylobacter jejuni OXC4768	18461	N/A	clinical	ST-42	42	absent	absent	absent	absent	absent	absent	absent	none
892	J0721	Campylobacter jejuni OXC4770	18462	N/A	clinical	ST-21	2135	absent	absent	absent	absent	absent	absent	absent	none
2704	J0722	Campylobacter jejuni OXC4773	18463	N/A	clinical	ST-464	464	absent	absent	capC3 inactivated	absent	absent	absent	absent	9
4283	J0723	Campylobacter jejuni OXC4774	18464	N/A	clinical	ST-257	257	absent	absent	absent	capC4 inactivated	absent	absent	absent	10
2828	J0724	Campylobacter jejuni OXC4775	18465	N/A	clinical	ST-353	5	absent	absent	capC3 inactivated	absent	absent	absent	absent	9
1015	J0725	Campylobacter jejuni OXC4776	18466	N/A	clinical	ST-21	50	absent	absent	absent	absent	absent	absent	absent	none
4699	J0727	Campylobacter jejuni OXC4778	18468	N/A	clinical	ST-283	267	capC1 complete	absent	absent	absent	absent	absent	absent	9
1829	J0728	Campylobacter jejuni OXC4779	18469	N/A	clinical	ST-48	48	absent	absent	capC3 inactivated	absent	absent	absent	absent	4
1111	J0729	Campylobacter jejuni OXC6932	21106	N/A	clinical	ST-21	50	absent	absent	absent	absent	absent	absent	absent	none
3698	J0730	Campylobacter jejuni OXC6934	21108	N/A	clinical	ST-354	2033	absent	absent	capC3 inactivated	absent	absent	absent	absent	10
2405	J0731	Campylobacter jejuni OXC6935	21109	N/A	clinical	ST-464	5136	absent	absent	capC3 inactivated	absent	absent	absent	absent	9
1536	J0732	Campylobacter jejuni OXC6936	21110	N/A	clinical	ST-61	61	absent	absent	absent	absent	absent	absent	absent	none
4948	J0733	Campylobacter jejuni OXC6938	21112	N/A	clinical	ST-45	2109	capC1 inactivated	absent	absent	absent	absent	absent	absent	2+4
1960	J0734	Campylobacter jejuni OXC6939	21113	N/A	clinical	ST-206	572	absent	absent	capC3 inactivated	absent	absent	absent	absent	4
2430	J0735	Campylobacter jejuni OXC6940	21114	N/A	clinical	ST-464	5136	absent	absent	capC3 inactivated	absent	absent	absent	absent	9
35	J0736	Campylobacter jejuni OXC6941	21115	N/A	clinical	ST-21	53	absent	absent	absent	absent	absent	absent	absent	none
2333	J0737	Campylobacter jejuni OXC6942	21116	N/A	clinical	ST-48	429	absent	absent	capC3 inactivated	absent	absent	absent	absent	4
2690	J0738	Campylobacter jejuni OXC6943	21117	N/A	clinical	ST-464	464	absent	absent	capC3 inactivated	absent	absent	absent	absent	5
5728	J0739	Campylobacter jejuni OXC6944	21118	N/A	clinical	none	986	absent	absent	absent	absent	absent	absent	absent	none
238	J0740	Campylobacter jejuni OXC6945	21119	N/A	clinical	ST-21	21	absent	absent	absent	absent	absent	absent	absent	none
1112	J0741	Campylobacter jejuni OXC6946	21120	N/A	clinical	ST-21	50	absent	absent	absent	absent	absent	absent	absent	none
2220	J0742	Campylobacter jejuni OXC6947	21121	N/A	clinical	ST-206	206	absent	absent	absent	capC4 inactivated	absent	absent	absent	4
587	J0743	Campylobacter jejuni OXC6948	21122	N/A	clinical	ST-21	21	absent	absent	absent	absent	absent	absent	absent	none
1463	J0744	Campylobacter jejuni OXC6949	21123	N/A	clinical	ST-21	50	absent	absent	absent	absent	absent	absent	absent	none
2054	J0745	Campylobacter jejuni OXC6950	21124	N/A	clinical	ST-206	122	absent	absent	capC3 inactivated	absent	absent	absent	absent	4
3445	J0746	Campylobacter jejuni OXC6951	21125	N/A	clinical	ST-443	51	absent	absent	capC3 inactivated	absent	capD1 inactivated	absent	absent	5
3448	J0747	Campylobacter jejuni OXC6952	21126	N/A	clinical	ST-443	51	absent	absent	capC3 inactivated	absent	absent	absent	absent	5
315	J0748	Campylobacter jejuni OXC6953	21127	N/A	clinical	ST-21	21	absent	absent	absent	absent	absent	absent	absent	none
3284	J0749	Campylobacter jejuni OXC6954	21128	N/A	clinical	ST-446	2850	absent	absent	capC3 complete	absent	absent	absent	absent	5
2455	J0750	Campylobacter jejuni OXC6955	21129	N/A	clinical	ST-464	5136	absent	absent	capC3 inactivated	absent	absent	absent	absent	10
1117	J0751	Campylobacter jejuni OXC6956	21130	N/A	clinical	ST-21	50	absent	absent	absent	absent	absent	absent	absent	none
3826	J0752	Campylobacter jejuni OXC6957	21131	N/A	clinical	ST-574	574	absent	absent	capC3 inactivated	absent	absent	absent	absent	10
2416	J0753	Campylobacter jejuni OXC6958	21132	N/A	clinical	ST-464	5136	absent	absent	capC3 inactivated	absent	absent	absent	absent	9
1176	J0754	Campylobacter jejuni OXC6959	21133	N/A	clinical	ST-21	5727	absent	absent	absent	absent	absent	absent	absent	none
3228	J0755	Campylobacter jejuni OXC6960	21134	N/A	clinical	ST-607	4056	absent	absent	capC3 inactivated	absent	absent	absent	absent	9
621	J0756	Campylobacter jejuni OXC6961	21135	N/A	clinical	ST-21	21	absent	absent	absent	absent	absent	absent	absent	none
3531	J0757	Campylobacter jejuni OXC6963	21137	N/A	clinical	ST-443	5794	absent	absent	capC3 inactivated	absent	absent	absent	absent	5
1177	J0758	Campylobacter jejuni OXC6964	21138	N/A	clinical	ST-21	50	absent	absent	absent	absent	absent	absent	absent	none
3032	J0759	Campylobacter jejuni OXC6965	21139	N/A	clinical	ST-573	573	absent	absent	absent	capC4 complete	capD1 inactivated	absent	absent	11
5484	J0760	Campylobacter jejuni OXC6966	21140	N/A	clinical	ST-22	22	absent	absent	absent	absent	absent	absent	absent	none
4205	J0761	Campylobacter jejuni OXC6967	21141	N/A	clinical	ST-257	257	absent	absent	absent	capC4 inactivated	absent	absent	absent	9
2922	J0762	Campylobacter jejuni OXC6968	21142	N/A	clinical	ST-353	5	absent	absent	capC3 inactivated	absent	absent	absent	absent	9
2456	J0763	Campylobacter jejuni OXC6969	21143	N/A	clinical	ST-464	5136	absent	absent	capC3 inactivated	absent	absent	absent	absent	11
4809	J0764	Campylobacter jejuni OXC6970	21144	N/A	clinical	ST-45	583	capC1 complete	absent	absent	absent	absent	absent	absent	7
2409	J0765	Campylobacter jejuni OXC6971	21145	N/A	clinical	ST-464	5136	absent	absent	capC3 inactivated	absent	absent	absent	absent	10
1700	J0766	Campylobacter jejuni OXC6973	21146	N/A	clinical	ST-48	48	absent	absent	capC3 inactivated	absent	absent	absent	absent	4
4199	J0767	Campylobacter jejuni OXC6974	21147	N/A	clinical	ST-257	257	absent	absent	absent	capC4 inactivated	absent	absent	absent	9
4203	J0768	Campylobacter jejuni OXC6975	21148	N/A	clinical	ST-257	257	absent	absent	absent	capC4 inactivated	absent	absent	absent	9
3838	J0769	Campylobacter jejuni OXC6976	21149	N/A	clinical	ST-574	574	absent	absent	capC3 complete	absent	absent	absent	absent	10
2916	J0770	Campylobacter jejuni OXC6977	21150	N/A	clinical	ST-353	5	absent	absent	capC3 inactivated	absent	absent	absent	absent	9
1510	J0771	Campylobacter jejuni OXC6978	21151	N/A	clinical	ST-61	61	absent	absent	absent	absent	absent	absent	absent	none
534	J0772	Campylobacter jejuni OXC6979	21152	N/A	clinical	ST-21	21	absent	absent	absent	absent	absent	absent	absent	none
2449	J0773	Campylobacter jejuni OXC6980	21153	N/A	clinical	ST-464	5136	absent	absent	capC3 inactivated	absent	absent	absent	absent	10
960	J0774	Campylobacter jejuni OXC6981	21154	N/A	clinical	ST-21	44	absent	absent	absent	absent	absent	absent	absent	none
4239	J0775	Campylobacter jejuni OXC6982	21155	N/A	clinical	ST-257	257	absent	absent	capC3 inactivated	absent	absent	absent	absent	8
1912	J0776	Campylobacter jejuni OXC6983	21156	N/A	clinical	ST-48	48	absent	absent	capC3 inactivated	absent	absent	absent	absent	4
1245	J0777	Campylobacter jejuni OXC6985	21158	N/A	clinical	ST-21	6135	absent	absent	absent	absent	absent	absent	absent	none
1922	J0778	Campylobacter jejuni OXC6986	21159	N/A	clinical	ST-48	48	absent	absent	capC3 inactivated	absent	absent	absent	absent	4
1317	J0779	Campylobacter jejuni OXC6988	21161	N/A	clinical	ST-21	5726	absent	absent	absent	absent	absent	absent	absent	none
4100	J0780	Campylobacter jejuni OXC6989	21162	N/A	clinical	ST-257	2030	absent	absent	absent	capC4 inactivated	absent	absent	absent	10
3796	J0781	Campylobacter jejuni OXC6991	21163	N/A	clinical	ST-354	1038	absent	absent	capC3 inactivated	absent	absent	absent	absent	9
1748	J0782	Campylobacter jejuni OXC6992	21164	N/A	clinical	ST-48	48	absent	absent	capC3 inactivated	absent	absent	absent	absent	4
1095	J0783	Campylobacter jejuni OXC6994	21165	N/A	clinical	ST-21	50	absent	absent	absent	absent	absent	absent	absent	none
1749	J0784	Campylobacter jejuni OXC6995	21166	N/A	clinical	ST-48	48	absent	absent	capC3 inactivated	absent	absent	absent	absent	4
3201	J0785	Campylobacter jejuni OXC6997	21168	N/A	clinical	none	6136	absent	absent	capC3 inactivated	absent	absent	absent	absent	9
205	J0786	Campylobacter jejuni OXC6998	21169	N/A	clinical	ST-21	21	absent	absent	absent	absent	absent	absent	absent	none
4280	J0787	Campylobacter jejuni OXC6999	21170	N/A	clinical	ST-257	257	absent	absent	absent	capC4 inactivated	absent	absent	absent	9
246	J0788	Campylobacter jejuni OXC7000	21171	N/A	clinical	ST-21	21	absent	absent	absent	absent	absent	absent	absent	none
3432	J0789	Campylobacter jejuni OXC7001	21172	N/A	clinical	ST-443	51	absent	absent	capC3 inactivated	absent	absent	absent	absent	5
2856	J0792	Campylobacter jejuni OXC6566R	21177	N/A	clinical	ST-353	5	absent	absent	capC3 inactivated	absent	absent	absent	absent	9
4069	J0796	Campylobacter jejuni OXC6578R	21182	N/A	clinical	ST-658	312	absent	absent	capC3 inactivated	absent	absent	absent	absent	5
4092	J0797	Campylobacter jejuni OXC7101	21183	N/A	clinical	ST-353	356	absent	absent	capC3 inactivated	absent	absent	absent	absent	9
5112	J0798	Campylobacter jejuni OXC7102	21184	N/A	clinical	ST-45	25	capC1 complete	absent	absent	absent	absent	absent	absent	7
5064	J0799	Campylobacter jejuni OXC7103	21185	N/A	clinical	ST-45	45	capC1 complete	absent	absent	absent	absent	absent	absent	9
3381	J0800	Campylobacter jejuni OXC7104	21186	N/A	clinical	ST-21	6137	absent	absent	capC3 inactivated	absent	absent	absent	absent	4
3382	J0801	Campylobacter jejuni OXC7105	21187	N/A	clinical	ST-21	6137	absent	absent	capC3 inactivated	absent	absent	absent	absent	4
4387	J0802	Campylobacter jejuni OXC7106	21188	N/A	clinical	ST-257	257	absent	absent	absent	capC4 inactivated	absent	absent	absent	7
5615	J0803	Campylobacter jejuni OXC7107	21189	N/A	clinical	ST-42	42	absent	absent	absent	absent	absent	absent	absent	none
1954	J0804	Campylobacter jejuni OXC7108	21190	N/A	clinical	ST-206	572	absent	absent	capC3 inactivated	absent	absent	absent	absent	4
1947	J0805	Campylobacter jejuni OXC7109	21191	N/A	clinical	ST-206	572	absent	absent	capC3 inactivated	absent	absent	absent	absent	4
1865	J0806	Campylobacter jejuni OXC7111	21193	N/A	clinical	ST-48	48	absent	absent	capC3 inactivated	absent	absent	absent	absent	4
1706	J0807	Campylobacter jejuni OXC7112	21194	N/A	clinical	ST-48	48	absent	absent	capC3 inactivated	absent	absent	absent	absent	4
4924	J0808	Campylobacter jejuni OXC7113	21195	N/A	clinical	ST-45	538	capC1 complete	absent	absent	absent	absent	absent	absent	10
1923	J0809	Campylobacter jejuni OXC7114	21196	N/A	clinical	ST-48	48	absent	absent	capC3 inactivated	absent	absent	absent	absent	4
1866	J0810	Campylobacter jejuni OXC7115	21197	N/A	clinical	ST-48	48	absent	absent	capC3 inactivated	absent	absent	absent	absent	4
2630	J0811	Campylobacter jejuni OXC7116	21198	N/A	clinical	ST-464	5136	absent	absent	capC3 inactivated	absent	absent	absent	absent	10
2294	J0812	Campylobacter jejuni OXC7117	21199	N/A	clinical	ST-206	227	absent	absent	capC3 inactivated	absent	absent	absent	absent	4
818	J0813	Campylobacter jejuni OXC7118	21200	N/A	clinical	ST-21	266	absent	absent	absent	absent	absent	absent	absent	none
1926	J0814	Campylobacter jejuni OXC7119	21201	N/A	clinical	ST-48	48	absent	absent	capC3 inactivated	absent	absent	absent	absent	4
4373	J0815	Campylobacter jejuni OXC7120	21202	N/A	clinical	ST-257	257	absent	absent	absent	capC4 inactivated	absent	absent	absent	9
2427	J0816	Campylobacter jejuni OXC7121	21203	N/A	clinical	ST-464	5136	absent	absent	capC3 inactivated	absent	absent	absent	absent	8
1914	J0817	Campylobacter jejuni OXC7122	21204	N/A	clinical	ST-48	48	absent	absent	capC3 inactivated	absent	absent	absent	absent	4
3021	J0818	Campylobacter jejuni OXC7123	21205	N/A	clinical	ST-573	573	absent	absent	absent	capC4 complete	absent	capD2 inactivated	absent	10
3813	J0819	Campylobacter jejuni OXC7125	21207	N/A	clinical	none	2133	absent	absent	capC3 inactivated	absent	absent	absent	absent	6
2404	J0820	Campylobacter jejuni OXC7127	21208	N/A	clinical	ST-464	5136	absent	absent	capC3 inactivated	absent	absent	absent	absent	9
3829	J0821	Campylobacter jejuni OXC7128	21209	N/A	clinical	ST-574	574	absent	absent	capC3 inactivated	absent	absent	absent	absent	9
4979	J0822	Campylobacter jejuni OXC7129	21210	N/A	clinical	ST-45	45	capC1 complete	absent	absent	absent	absent	absent	absent	7
1161	J0823	Campylobacter jejuni OXC7132	21213	N/A	clinical	ST-21	50	absent	absent	absent	absent	absent	absent	absent	none
5618	J0824	Campylobacter jejuni OXC7133	21214	N/A	clinical	ST-42	42	absent	absent	absent	absent	absent	absent	absent	none
214	J0825	Campylobacter jejuni OXC7134	21215	N/A	clinical	ST-21	21	absent	absent	absent	absent	absent	absent	absent	none
2417	J0826	Campylobacter jejuni OXC7135	21216	N/A	clinical	ST-464	5136	absent	absent	capC3 inactivated	absent	absent	absent	absent	10
613	J0827	Campylobacter jejuni OXC7136	21217	N/A	clinical	ST-21	21	absent	absent	absent	absent	absent	absent	absent	none
332	J0828	Campylobacter jejuni OXC7137	21218	N/A	clinical	ST-21	21	absent	absent	absent	absent	absent	absent	absent	none
4240	J0829	Campylobacter jejuni OXC7138	21219	N/A	clinical	ST-257	257	absent	absent	capC3 inactivated	absent	absent	absent	absent	8
2245	J0830	Campylobacter jejuni OXC7139	21220	N/A	clinical	ST-48	48	absent	absent	capC3 inactivated	absent	absent	absent	absent	4
241	J0831	Campylobacter jejuni OXC7140	21221	N/A	clinical	ST-21	21	absent	absent	absent	absent	absent	absent	absent	none
959	J0832	Campylobacter jejuni OXC7141	21222	N/A	clinical	ST-21	44	absent	absent	absent	absent	absent	absent	absent	none
113	J0833	Campylobacter jejuni OXC7142	21223	N/A	clinical	ST-21	21	absent	absent	absent	absent	absent	absent	absent	none
2233	J0834	Campylobacter jejuni OXC7143	21224	N/A	clinical	ST-48	48	absent	absent	capC3 inactivated	absent	absent	absent	absent	4
4714	J0835	Campylobacter jejuni OXC7144	21225	N/A	clinical	ST-283	267	capC1 complete	absent	absent	absent	absent	absent	absent	8
3812	J0836	Campylobacter jejuni OXC7145	21226	N/A	clinical	none	6138	absent	absent	capC3 inactivated	absent	absent	absent	absent	10
4252	J0837	Campylobacter jejuni OXC7146	21227	N/A	clinical	ST-257	257	absent	absent	absent	capC4 inactivated	absent	absent	absent	9
593	J0838	Campylobacter jejuni OXC7147	21228	N/A	clinical	ST-21	21	absent	absent	absent	absent	absent	absent	absent	none
1039	J0839	Campylobacter jejuni OXC7148	21229	N/A	clinical	ST-21	822	absent	absent	absent	absent	absent	absent	absent	none
3272	J0840	Campylobacter jejuni OXC7149	21230	N/A	clinical	none	877	absent	absent	capC3 complete	absent	absent	absent	absent	9
941	J0841	Campylobacter jejuni OXC7150	21231	N/A	clinical	ST-21	44	absent	absent	absent	absent	absent	absent	absent	none
1731	J0842	Campylobacter jejuni OXC7151	21232	N/A	clinical	ST-48	48	absent	absent	capC3 inactivated	absent	absent	absent	absent	4
4715	J0843	Campylobacter jejuni OXC7152	21233	N/A	clinical	ST-283	267	capC1 complete	absent	absent	absent	absent	absent	absent	8
759	J0844	Campylobacter jejuni OXC7153	21234	N/A	clinical	ST-21	21	absent	absent	absent	absent	absent	absent	absent	none
4732	J0845	Campylobacter jejuni OXC7155	21236	N/A	clinical	ST-283	267	capC1 complete	absent	absent	absent	absent	absent	absent	9
5616	J0846	Campylobacter jejuni OXC7156	21237	N/A	clinical	ST-42	42	absent	absent	absent	absent	absent	absent	absent	none
3514	J0847	Campylobacter jejuni OXC7157	21238	N/A	clinical	ST-443	51	absent	absent	capC3 inactivated	absent	absent	absent	absent	5
5575	J0848	Campylobacter jejuni OXC7158	21239	N/A	clinical	ST-22	22	absent	absent	absent	absent	absent	absent	absent	none
2122	J0849	Campylobacter jejuni OXC7159	21240	N/A	clinical	ST-206	122	absent	absent	capC3 inactivated	absent	absent	absent	absent	4
889	J0850	Campylobacter jejuni OXC7160	21241	N/A	clinical	ST-21	19	absent	absent	absent	absent	absent	absent	absent	none
1980	J0851	Campylobacter jejuni OXC7161	21242	N/A	clinical	ST-206	572	absent	absent	capC3 inactivated	absent	absent	absent	absent	4
3079	J0852	Campylobacter jejuni OXC7162	21243	N/A	clinical	ST-692	4776	absent	absent	absent	capC4 complete	capD1 inactivated	absent	absent	10
822	J0853	Campylobacter jejuni OXC7163	21244	N/A	clinical	ST-21	19	absent	absent	absent	absent	absent	absent	absent	none
1684	J0854	Campylobacter jejuni OXC7165	21246	N/A	clinical	ST-48	48	absent	absent	capC3 inactivated	absent	absent	absent	absent	4
2371	J0855	Campylobacter jejuni OXC7166	21247	N/A	clinical	ST-464	5136	absent	absent	capC3 inactivated	absent	absent	absent	absent	10
5037	J0856	Campylobacter jejuni OXC7167	21248	N/A	clinical	ST-45	6886	capC1 complete	absent	absent	absent	absent	absent	absent	9
976	J0857	Campylobacter jejuni OXC7168	21249	N/A	clinical	ST-21	19	absent	absent	absent	absent	absent	absent	absent	none
5071	J0858	Campylobacter jejuni OXC7169	21250	N/A	clinical	ST-45	45	capC1 complete	absent	absent	absent	absent	absent	absent	9
3488	J0859	Campylobacter jejuni OXC5325	21311	N/A	clinical	ST-443	51	absent	absent	capC3 inactivated	absent	absent	absent	absent	5
3229	J0860	Campylobacter jejuni OXC5326	21312	N/A	clinical	ST-607	607	absent	absent	capC3 inactivated	absent	absent	absent	absent	9
4522	J0861	Campylobacter jejuni OXC5329	21313	N/A	clinical	ST-49	49	capC1 inactivated	absent	absent	absent	absent	absent	absent	2+4
5283	J0862	Campylobacter jejuni OXC5330	21314	N/A	clinical	ST-45	1003	capC1 complete	absent	absent	absent	absent	absent	absent	9
4908	J0863	Campylobacter jejuni OXC5331	21315	N/A	clinical	ST-45	137	capC1 complete	absent	absent	absent	absent	absent	absent	9
5101	J0864	Campylobacter jejuni OXC5332	21316	N/A	clinical	ST-45	45	absent	absent	capC3 complete	absent	absent	absent	absent	9
1008	J0865	Campylobacter jejuni OXC5333	21317	N/A	clinical	ST-21	50	absent	absent	absent	absent	absent	absent	absent	none
1883	J0866	Campylobacter jejuni OXC5334	21318	N/A	clinical	ST-48	48	absent	absent	capC3 inactivated	absent	absent	absent	absent	4
1222	J0867	Campylobacter jejuni OXC5335	21319	N/A	clinical	ST-21	50	absent	absent	absent	absent	absent	absent	absent	none
2312	J0868	Campylobacter jejuni OXC5336	21320	N/A	clinical	none	2131	absent	absent	capC3 inactivated	absent	absent	absent	absent	9
2313	J0869	Campylobacter jejuni OXC5337	21321	N/A	clinical	none	2131	absent	absent	capC3 inactivated	absent	absent	absent	absent	9
5363	J0871	Campylobacter jejuni OXC5341	21323	N/A	clinical	ST-677	794	absent	absent	capC3 inactivated	absent	absent	absent	absent	7
2501	J0872	Campylobacter jejuni OXC5342	21324	N/A	clinical	ST-464	464	absent	absent	capC3 inactivated	absent	absent	absent	absent	9
4944	J0873	Campylobacter jejuni OXC5343	21325	N/A	clinical	ST-45	2109	capC1 inactivated	absent	absent	absent	absent	absent	absent	2+4
735	J0874	Campylobacter jejuni OXC5344	21326	N/A	clinical	ST-21	21	absent	absent	absent	absent	absent	absent	absent	none
2219	J0875	Campylobacter jejuni OXC5346	21327	N/A	clinical	ST-206	206	absent	absent	capC3 inactivated	absent	absent	absent	absent	4
1203	J0876	Campylobacter jejuni OXC5349	21329	N/A	clinical	ST-21	50	absent	absent	absent	absent	absent	absent	absent	none
579	J0877	Campylobacter jejuni OXC5350	21330	N/A	clinical	ST-21	21	absent	absent	absent	absent	absent	absent	absent	none
1884	J0879	Campylobacter jejuni OXC5358	21333	N/A	clinical	ST-48	48	absent	absent	capC3 inactivated	absent	absent	absent	absent	4
234	J0880	Campylobacter jejuni OXC5364	21335	N/A	clinical	ST-21	21	absent	absent	absent	absent	absent	absent	absent	none
4516	J0881	Campylobacter jejuni OXC5368	21336	N/A	clinical	ST-49	5483	capC1 inactivated	absent	absent	absent	absent	absent	absent	2+4
2528	J0882	Campylobacter jejuni OXC5371	21338	N/A	clinical	ST-464	464	absent	absent	capC3 inactivated	absent	absent	absent	absent	10
880	J0883	Campylobacter jejuni OXC5372	21339	N/A	clinical	ST-21	19	absent	absent	absent	absent	absent	absent	absent	none
2265	J0884	Campylobacter jejuni OXC5373	21340	N/A	clinical	ST-206	273	absent	absent	capC3 inactivated	absent	absent	absent	absent	4
2664	J0885	Campylobacter jejuni OXC5375	21341	N/A	clinical	ST-464	464	absent	absent	capC3 inactivated	absent	absent	absent	absent	9
4310	J0886	Campylobacter jejuni OXC5376	21342	N/A	clinical	ST-257	257	absent	absent	absent	capC4 inactivated	absent	absent	absent	9
2281	J0887	Campylobacter jejuni OXC5377	21343	N/A	clinical	ST-206	222	absent	absent	capC3 inactivated	absent	absent	absent	absent	4
72	J0888	Campylobacter jejuni OXC5378	21344	N/A	clinical	ST-21	53	absent	absent	absent	absent	absent	absent	absent	none
3899	J0889	Campylobacter jejuni OXC5380	21345	N/A	clinical	ST-574	2140	absent	absent	capC3 inactivated	absent	absent	absent	absent	9
2905	J0890	Campylobacter jejuni OXC5381	21346	N/A	clinical	ST-353	7176	absent	absent	capC3 inactivated	absent	absent	absent	absent	9
5490	J0891	Campylobacter jejuni OXC5383	21347	N/A	clinical	ST-22	22	absent	absent	absent	absent	absent	absent	absent	none
3686	J0892	Campylobacter jejuni OXC5385	21348	N/A	clinical	ST-354	354	absent	absent	capC3 inactivated	absent	absent	absent	absent	10
4273	J0893	Campylobacter jejuni OXC5390	21350	N/A	clinical	ST-257	257	absent	absent	absent	capC4 inactivated	absent	absent	absent	9
5654	J0894	Campylobacter jejuni OXC5392	21352	N/A	clinical	ST-42	42	absent	absent	absent	absent	absent	absent	absent	none
1154	J0895	Campylobacter jejuni OXC5393	21353	N/A	clinical	ST-21	50	absent	absent	absent	absent	absent	absent	absent	none
3881	J0896	Campylobacter jejuni OXC5394	21354	N/A	clinical	ST-574	574	absent	absent	capC3 inactivated	absent	absent	absent	absent	10
4313	J0897	Campylobacter jejuni OXC5395	21355	N/A	clinical	ST-257	257	absent	absent	absent	capC4 inactivated	absent	absent	absent	11
4068	J0898	Campylobacter jejuni OXC5396	21356	N/A	clinical	ST-658	1395	absent	absent	capC3 inactivated	absent	absent	absent	absent	5
1483	J0899	Campylobacter jejuni OXC5397	21357	N/A	clinical	ST-21	5242	absent	absent	capC3 inactivated	absent	absent	absent	absent	4
4480	J0900	Campylobacter jejuni OXC5398	21358	N/A	clinical	ST-257	257	absent	absent	absent	capC4 inactivated	absent	absent	absent	9
3688	J0901	Campylobacter jejuni OXC5400	21359	N/A	clinical	ST-354	354	absent	absent	capC3 inactivated	absent	absent	absent	absent	9
3081	J0902	Campylobacter jejuni OXC5404	21360	N/A	clinical	ST-702	5152	absent	absent	absent	capC4 complete	absent	absent	absent	9
1649	J0903	Campylobacter jejuni OXC5405	21361	N/A	clinical	ST-48	48	absent	absent	capC3 inactivated	absent	absent	absent	absent	4
2152	J0904	Campylobacter jejuni OXC5406	21362	N/A	clinical	ST-206	122	absent	absent	capC3 inactivated	absent	absent	absent	absent	4
4602	J0905	Campylobacter jejuni OXC5407	21363	N/A	clinical	ST-1332	5154	absent	absent	absent	capC4 complete	absent	absent	absent	9
4354	J0906	Campylobacter jejuni OXC5410	21364	N/A	clinical	ST-257	257	absent	absent	absent	capC4 inactivated	absent	absent	absent	9
5492	J0907	Campylobacter jejuni OXC5411	21365	N/A	clinical	ST-22	22	absent	absent	absent	absent	absent	absent	absent	none
2726	J0908	Campylobacter jejuni OXC5412	21366	N/A	clinical	ST-607	5134	absent	absent	capC3 inactivated	absent	absent	absent	absent	10
394	J0909	Campylobacter jejuni OXC5413	21367	N/A	clinical	ST-21	21	absent	absent	absent	absent	absent	absent	absent	none
1232	J0910	Campylobacter jejuni OXC5414	21368	N/A	clinical	ST-21	50	absent	absent	absent	absent	absent	absent	absent	none
839	J0911	Campylobacter jejuni OXC5416	21369	N/A	clinical	ST-21	3574	absent	absent	absent	absent	absent	absent	absent	none
2536	J0912	Campylobacter jejuni OXC5417	21370	N/A	clinical	ST-464	464	absent	absent	capC3 inactivated	absent	capD1 inactivated	absent	absent	4
4413	J0913	Campylobacter jejuni OXC5418	21371	N/A	clinical	ST-257	990	absent	absent	absent	capC4 inactivated	absent	absent	absent	8
5291	J0914	Campylobacter jejuni OXC5420	21372	N/A	clinical	ST-45	45	absent	absent	capC3 complete	absent	absent	absent	absent	9
4355	J0915	Campylobacter jejuni OXC5421	21373	N/A	clinical	ST-257	257	absent	absent	absent	capC4 inactivated	absent	absent	absent	9
2016	J0916	Campylobacter jejuni OXC5422	21374	N/A	clinical	ST-48	6601	absent	absent	capC3 inactivated	absent	absent	absent	absent	4
3270	J0917	Campylobacter jejuni OXC5426	21375	N/A	clinical	none	877	absent	absent	capC3 complete	absent	absent	absent	absent	9
2841	J0918	Campylobacter jejuni OXC5427	21376	N/A	clinical	ST-353	5	absent	absent	capC3 inactivated	absent	absent	absent	absent	9
2886	J0919	Campylobacter jejuni OXC5428	21377	N/A	clinical	ST-353	5	absent	absent	capC3 inactivated	absent	absent	absent	absent	7
367	J0920	Campylobacter jejuni OXC5431	21378	N/A	clinical	ST-21	5018	absent	absent	absent	absent	absent	absent	absent	none
1874	J0921	Campylobacter jejuni OXC5433	21379	N/A	clinical	ST-48	48	absent	absent	capC3 inactivated	absent	absent	absent	absent	4
4909	J0922	Campylobacter jejuni OXC5434	21380	N/A	clinical	ST-45	137	capC1 complete	absent	absent	absent	absent	absent	absent	10
1199	J0923	Campylobacter jejuni OXC5435	21381	N/A	clinical	ST-21	50	absent	absent	absent	absent	absent	absent	absent	none
731	J0924	Campylobacter jejuni OXC5437	21382	N/A	clinical	ST-21	883	absent	absent	absent	absent	absent	absent	absent	none
640	J0925	Campylobacter jejuni OXC5438	21383	N/A	clinical	ST-21	53	absent	absent	absent	absent	absent	absent	absent	none
1506	J0926	Campylobacter jejuni OXC5439	21384	N/A	clinical	ST-61	61	absent	absent	absent	absent	absent	absent	absent	none
5491	J0928	Campylobacter jejuni OXC5443	21387	N/A	clinical	ST-22	22	absent	absent	absent	absent	absent	absent	absent	none
797	J0929	Campylobacter jejuni OXC5444	21388	N/A	clinical	ST-21	19	absent	absent	absent	absent	absent	absent	absent	none
1369	J0930	Campylobacter jejuni OXC5445	21389	N/A	clinical	ST-21	50	absent	absent	absent	absent	absent	absent	absent	none
993	J0931	Campylobacter jejuni OXC5451	21390	N/A	clinical	ST-21	50	absent	absent	absent	absent	absent	absent	absent	none
3882	J0932	Campylobacter jejuni OXC5452	21391	N/A	clinical	ST-574	574	absent	absent	capC3 inactivated	absent	absent	absent	absent	9
2282	J0933	Campylobacter jejuni OXC5454	21392	N/A	clinical	ST-206	222	absent	absent	capC3 inactivated	absent	absent	absent	absent	4
1993	J0934	Campylobacter jejuni OXC5455	21393	N/A	clinical	ST-206	5138	absent	absent	capC3 inactivated	absent	absent	absent	absent	4
1858	J0935	Campylobacter jejuni OXC5456	21394	N/A	clinical	ST-48	48	absent	absent	capC3 inactivated	absent	absent	absent	absent	4
3267	J0936	Campylobacter jejuni OXC5457	21395	N/A	clinical	none	5142	absent	absent	capC3 inactivated	absent	absent	absent	absent	5
2396	J0937	Campylobacter jejuni OXC5459	21396	N/A	clinical	ST-464	5136	absent	absent	capC3 inactivated	absent	absent	absent	absent	9
3460	J0938	Campylobacter jejuni OXC5460	21397	N/A	clinical	ST-443	443	absent	absent	capC3 inactivated	absent	absent	absent	absent	6
1244	J0939	Campylobacter jejuni OXC5462	21398	N/A	clinical	ST-21	50	absent	absent	absent	absent	absent	absent	absent	none
852	J0940	Campylobacter jejuni OXC5463	21399	N/A	clinical	ST-21	19	absent	absent	absent	absent	absent	absent	absent	none
3218	J0941	Campylobacter jejuni OXC5464	21400	N/A	clinical	ST-607	607	absent	absent	capC3 inactivated	absent	absent	absent	absent	9
455	J0942	Campylobacter jejuni OXC5465	21401	N/A	clinical	ST-21	21	absent	absent	absent	absent	absent	absent	absent	none
3687	J0943	Campylobacter jejuni OXC5466	21402	N/A	clinical	ST-354	354	absent	absent	capC3 inactivated	absent	absent	absent	absent	9
962	J0944	Campylobacter jejuni OXC5470	21403	N/A	clinical	ST-21	44	absent	absent	absent	absent	absent	absent	absent	none
2891	J0945	Campylobacter jejuni OXC5472	21404	N/A	clinical	ST-353	5	absent	absent	capC3 inactivated	absent	absent	absent	absent	9
580	J0946	Campylobacter jejuni OXC5474	21406	N/A	clinical	ST-21	21	absent	absent	absent	absent	absent	absent	absent	none
3685	J0947	Campylobacter jejuni OXC5475	21407	N/A	clinical	ST-354	354	absent	absent	capC3 inactivated	absent	absent	absent	absent	9
1021	J0948	Campylobacter jejuni OXC5476	21408	N/A	clinical	ST-21	19	absent	absent	absent	absent	absent	absent	absent	none
1870	J0949	Campylobacter jejuni OXC5477	21409	N/A	clinical	ST-48	48	absent	absent	capC3 inactivated	absent	absent	absent	absent	4
2397	J0950	Campylobacter jejuni OXC5479	21410	N/A	clinical	ST-464	5136	absent	absent	capC3 inactivated	absent	absent	absent	absent	9
2737	J0951	Campylobacter jejuni OXC5480	21411	N/A	clinical	ST-353	2122	absent	absent	capC3 inactivated	absent	absent	absent	absent	10
3704	J0952	Campylobacter jejuni OXC5627	21412	N/A	clinical	ST-354	2033	absent	absent	capC3 inactivated	absent	absent	absent	absent	9
3328	J0953	Campylobacter jejuni OXC5660	21413	N/A	clinical	ST-460	2844	absent	absent	capC3 inactivated	absent	absent	absent	absent	10
1241	J0954	Campylobacter jejuni OXC5664	21414	N/A	clinical	ST-21	50	absent	absent	absent	absent	absent	absent	absent	none
1575	J0955	Campylobacter jejuni OXC5665	21415	N/A	clinical	ST-61	61	absent	absent	absent	absent	absent	absent	absent	none
4600	J0956	Campylobacter jejuni OXC5669	21416	N/A	clinical	ST-702	5153	absent	capC2 complete	absent	absent	absent	absent	absent	9
718	J0958	Campylobacter jejuni OXC5671	21418	N/A	clinical	ST-21	883	absent	absent	absent	absent	absent	absent	absent	none
3320	J0959	Campylobacter jejuni OXC5672	21419	N/A	clinical	ST-460	2844	absent	absent	capC3 inactivated	absent	absent	absent	absent	7
3769	J0960	Campylobacter jejuni OXC5673	21420	N/A	clinical	ST-354	354	absent	absent	capC3 inactivated	absent	absent	absent	absent	10
3905	J0961	Campylobacter jejuni OXC5674	21421	N/A	clinical	ST-52	52	absent	absent	capC3 inactivated	absent	absent	absent	absent	5
1650	J0962	Campylobacter jejuni OXC5675	21422	N/A	clinical	ST-48	48	absent	absent	capC3 inactivated	absent	absent	absent	absent	4
3424	J0963	Campylobacter jejuni OXC5676	21423	N/A	clinical	ST-443	51	absent	absent	capC3 inactivated	absent	absent	absent	absent	5
2925	J0964	Campylobacter jejuni OXC5679	21425	N/A	clinical	ST-353	5	absent	absent	capC3 inactivated	absent	absent	absent	absent	9
2926	J0965	Campylobacter jejuni OXC5680	21426	N/A	clinical	ST-353	5	absent	absent	capC3 inactivated	absent	absent	absent	absent	9
1513	J0966	Campylobacter jejuni OXC5682	21428	N/A	clinical	ST-61	61	absent	absent	absent	absent	absent	absent	absent	none
2958	J0967	Campylobacter jejuni OXC5686	21430	N/A	clinical	ST-353	400	absent	absent	capC3 inactivated	absent	absent	absent	absent	8
3993	J0968	Campylobacter jejuni OXC5689	21432	N/A	clinical	ST-658	658	absent	absent	capC3 inactivated	absent	absent	absent	absent	5
2854	J0969	Campylobacter jejuni OXC5690	21433	N/A	clinical	ST-353	5	absent	absent	capC3 inactivated	absent	absent	absent	absent	9
877	J0970	Campylobacter jejuni OXC5691	21434	N/A	clinical	ST-21	50	absent	absent	absent	absent	absent	absent	absent	none
1721	J0971	Campylobacter jejuni OXC5694	21435	N/A	clinical	ST-48	48	absent	absent	capC3 inactivated	absent	absent	absent	absent	4
3683	J0972	Campylobacter jejuni OXC5695	21436	N/A	clinical	ST-354	354	absent	absent	capC3 inactivated	absent	absent	absent	absent	9
358	J0973	Campylobacter jejuni OXC5696	21437	N/A	clinical	ST-21	53	absent	absent	absent	absent	absent	absent	absent	none
1957	J0974	Campylobacter jejuni OXC5698	21438	N/A	clinical	ST-206	572	absent	absent	capC3 inactivated	absent	absent	absent	absent	4
3770	J0975	Campylobacter jejuni OXC5700	21439	N/A	clinical	ST-354	354	absent	absent	capC3 inactivated	absent	absent	absent	absent	10
2982	J0976	Campylobacter jejuni OXC5701	21440	N/A	clinical	ST-353	353	absent	absent	capC3 inactivated	absent	absent	absent	absent	9
3425	J0977	Campylobacter jejuni OXC5702	21441	N/A	clinical	ST-443	51	absent	absent	capC3 inactivated	absent	absent	absent	absent	5
4212	J0978	Campylobacter jejuni OXC5703	21442	N/A	clinical	ST-257	257	absent	absent	absent	capC4 inactivated	absent	absent	absent	10
1835	J0979	Campylobacter jejuni OXC5707	21444	N/A	clinical	ST-48	48	absent	absent	capC3 inactivated	absent	absent	absent	absent	4
742	J0980	Campylobacter jejuni OXC5708	21445	N/A	clinical	ST-21	861	absent	absent	absent	absent	absent	absent	absent	none
4127	J0981	Campylobacter jejuni OXC5709	21446	N/A	clinical	ST-257	2030	absent	absent	absent	capC4 inactivated	absent	absent	absent	9
739	J0982	Campylobacter jejuni OXC5710	21447	N/A	clinical	ST-21	21	absent	absent	absent	absent	absent	absent	absent	none
1849	J0983	Campylobacter jejuni OXC5711	21448	N/A	clinical	ST-48	48	absent	absent	capC3 inactivated	absent	absent	absent	absent	4
1896	J0984	Campylobacter jejuni OXC5712	21449	N/A	clinical	ST-48	48	absent	absent	capC3 inactivated	absent	absent	absent	absent	4
330	J0985	Campylobacter jejuni OXC5713	21450	N/A	clinical	ST-21	21	absent	absent	absent	absent	absent	absent	absent	none
2497	J0986	Campylobacter jejuni OXC5715	21451	N/A	clinical	ST-464	5136	absent	absent	capC3 inactivated	absent	absent	absent	absent	9
1620	J0987	Campylobacter jejuni OXC5716	21452	N/A	clinical	ST-48	38	absent	absent	capC3 inactivated	absent	absent	absent	absent	4
869	J0988	Campylobacter jejuni OXC5720	21453	N/A	clinical	ST-21	50	absent	absent	absent	absent	absent	absent	absent	none
2903	J0989	Campylobacter jejuni OXC5721	21454	N/A	clinical	ST-353	5	absent	absent	capC3 inactivated	absent	absent	absent	absent	9
1072	J0990	Campylobacter jejuni OXC5724	21456	N/A	clinical	ST-21	19	absent	absent	absent	absent	absent	absent	absent	none
992	J0991	Campylobacter jejuni OXC5725	21457	N/A	clinical	ST-21	50	absent	absent	absent	absent	absent	absent	absent	none
2904	J0992	Campylobacter jejuni OXC5726	21458	N/A	clinical	ST-353	5	absent	absent	capC3 inactivated	absent	absent	absent	absent	9
985	J0994	Campylobacter jejuni OXC5728	21460	N/A	clinical	ST-21	2355	absent	absent	absent	absent	absent	absent	absent	none
1110	J0995	Campylobacter jejuni OXC5731	21461	N/A	clinical	ST-21	50	absent	absent	absent	absent	absent	absent	absent	none
3230	J0996	Campylobacter jejuni OXC5732	21462	N/A	clinical	ST-607	607	absent	absent	capC3 inactivated	absent	absent	absent	absent	9
4071	J0997	Campylobacter jejuni OXC5733	21463	N/A	clinical	ST-658	312	absent	absent	capC3 inactivated	absent	absent	absent	absent	5
1965	J0998	Campylobacter jejuni OXC5734	21464	N/A	clinical	ST-206	572	absent	absent	capC3 inactivated	absent	absent	absent	absent	9
834	J0999	Campylobacter jejuni OXC5737	21465	N/A	clinical	ST-21	266	absent	absent	absent	absent	absent	absent	absent	none
603	J1000	Campylobacter jejuni OXC5739	21466	N/A	clinical	ST-21	21	absent	absent	absent	absent	absent	absent	absent	none
2212	J1001	Campylobacter jejuni OXC5740	21467	N/A	clinical	ST-206	206	absent	absent	capC3 inactivated	absent	absent	absent	absent	4
3684	J1002	Campylobacter jejuni OXC5741	21468	N/A	clinical	ST-354	354	absent	absent	capC3 inactivated	absent	absent	absent	absent	9
5599	J1003	Campylobacter jejuni OXC5743	21470	N/A	clinical	none	586	absent	absent	absent	absent	absent	absent	absent	none
4889	J1004	Campylobacter jejuni OXC5744	21471	N/A	clinical	ST-45	137	capC1 complete	absent	absent	absent	absent	absent	absent	9
1871	J1005	Campylobacter jejuni OXC5745	21472	N/A	clinical	ST-48	48	absent	absent	capC3 inactivated	absent	absent	absent	absent	4
3916	J1006	Campylobacter jejuni OXC5747	21473	N/A	clinical	ST-52	775	absent	absent	capC3 inactivated	absent	absent	absent	absent	5
3918	J1007	Campylobacter jejuni OXC5748	21474	N/A	clinical	ST-52	775	absent	absent	capC3 inactivated	absent	absent	absent	absent	5
2965	J1008	Campylobacter jejuni OXC5750	21475	N/A	clinical	ST-353	400	absent	absent	capC3 inactivated	absent	absent	absent	absent	9
3917	J1009	Campylobacter jejuni OXC5751	21476	N/A	clinical	ST-52	775	absent	absent	capC3 inactivated	absent	absent	absent	absent	5
3353	J1010	Campylobacter jejuni OXC5753	21477	N/A	clinical	ST-460	5144	absent	absent	capC3 inactivated	absent	absent	absent	absent	9
231	J1011	Campylobacter jejuni OXC5754	21478	N/A	clinical	ST-21	21	absent	absent	absent	absent	absent	absent	absent	none
232	J1012	Campylobacter jejuni OXC5757	21479	N/A	clinical	ST-21	21	absent	absent	absent	absent	absent	absent	absent	none
3399	J1013	Campylobacter jejuni OXC5758	21480	N/A	clinical	ST-443	51	absent	absent	capC3 inactivated	absent	absent	absent	absent	5
3150	J1014	Campylobacter jejuni OXC5759	21481	N/A	clinical	none	1374	absent	absent	capC3 inactivated	absent	absent	absent	absent	9
4490	J1015	Campylobacter jejuni OXC5761	21482	N/A	clinical	ST-658	523	absent	absent	capC3 inactivated	absent	absent	absent	absent	9
5455	J1016	Campylobacter jejuni OXC5762	21483	N/A	clinical	ST-508	508	capC1 complete	absent	absent	absent	absent	absent	absent	2+5
3427	J1017	Campylobacter jejuni OXC5764	21485	N/A	clinical	ST-443	51	absent	absent	capC3 inactivated	absent	absent	absent	absent	5
2389	J1018	Campylobacter jejuni OXC5765	21486	N/A	clinical	ST-464	464	absent	absent	capC3 inactivated	absent	absent	absent	absent	9
1200	J1019	Campylobacter jejuni OXC5766	21487	N/A	clinical	ST-21	50	absent	absent	absent	absent	absent	absent	absent	none
20	J1020	Campylobacter jejuni OXC5767	21488	N/A	clinical	ST-21	53	absent	absent	absent	absent	absent	absent	absent	none
2157	J1021	Campylobacter jejuni OXC5769	21490	N/A	clinical	none	6134	absent	absent	capC3 inactivated	absent	absent	absent	absent	4
1231	J1022	Campylobacter jejuni OXC5771	21491	N/A	clinical	ST-21	50	absent	absent	absent	absent	absent	absent	absent	none
907	J1023	Campylobacter jejuni OXC5772	21492	N/A	clinical	ST-21	2135	absent	absent	absent	absent	absent	absent	absent	none
705	J1024	Campylobacter jejuni OXC5774	21494	N/A	clinical	ST-21	190	absent	absent	absent	absent	absent	absent	absent	none
4030	J1025	Campylobacter jejuni OXC5775	21495	N/A	clinical	ST-658	658	capC1 complete	absent	absent	absent	absent	absent	absent	7
3847	J1026	Campylobacter jejuni OXC5776	21496	N/A	clinical	ST-574	574	absent	absent	capC3 inactivated	absent	absent	absent	absent	10
2390	J1027	Campylobacter jejuni OXC5777	21497	N/A	clinical	ST-464	464	absent	absent	capC3 inactivated	absent	absent	absent	absent	10
4611	J1028	Campylobacter jejuni OXC5778	21498	N/A	clinical	ST-1034	1709	capC1 complete	absent	absent	absent	absent	absent	absent	6
4213	J1029	Campylobacter jejuni OXC5779	21499	N/A	clinical	ST-257	257	absent	absent	absent	capC4 inactivated	absent	absent	absent	9
2908	J1030	Campylobacter jejuni OXC5780	21500	N/A	clinical	ST-353	5	absent	absent	capC3 inactivated	absent	absent	absent	absent	9
4318	J1031	Campylobacter jejuni OXC5781	21501	N/A	clinical	ST-257	257	absent	absent	absent	capC4 inactivated	absent	absent	absent	8
4607	J1032	Campylobacter jejuni OXC6593	21507	N/A	clinical	ST-1034	1709	capC1 complete	absent	absent	absent	absent	absent	absent	6
4019	J1033	Campylobacter jejuni OXC6835	21554	N/A	clinical	ST-658	1044	absent	absent	capC3 inactivated	absent	absent	absent	absent	5
1367	J1034	Campylobacter jejuni OXC6836	21555	N/A	clinical	ST-21	50	absent	absent	absent	absent	absent	absent	absent	none
1820	J1035	Campylobacter jejuni OXC6837	21556	N/A	clinical	ST-48	48	absent	absent	capC3 inactivated	absent	absent	absent	absent	4
3828	J1036	Campylobacter jejuni OXC6838	21557	N/A	clinical	ST-574	574	absent	absent	capC3 inactivated	absent	absent	absent	absent	10
2686	J1037	Campylobacter jejuni OXC6839	21558	N/A	clinical	ST-464	464	absent	absent	capC3 inactivated	absent	capD1 inactivated	absent	absent	4
2121	J1038	Campylobacter jejuni OXC6840	21559	N/A	clinical	ST-206	122	absent	absent	capC3 inactivated	absent	absent	absent	absent	4
2428	J1039	Campylobacter jejuni OXC6841	21560	N/A	clinical	ST-464	5136	absent	absent	capC3 inactivated	absent	absent	absent	absent	9
3158	J1040	Campylobacter jejuni OXC6842	21561	N/A	clinical	none	2274	absent	absent	capC3 inactivated	absent	absent	absent	absent	9
3280	J1041	Campylobacter jejuni OXC6843	21562	N/A	clinical	ST-446	446	absent	absent	capC3 complete	absent	absent	absent	absent	5
3141	J1042	Campylobacter jejuni OXC6844	21563	N/A	clinical	none	2118	absent	absent	capC3 inactivated	absent	absent	absent	absent	10
561	J1043	Campylobacter jejuni OXC6845	21564	N/A	clinical	ST-21	21	absent	absent	absent	absent	absent	absent	absent	none
3790	J1044	Campylobacter jejuni OXC6846	21565	N/A	clinical	ST-354	969	absent	absent	capC3 inactivated	absent	absent	absent	absent	9
2419	J1045	Campylobacter jejuni OXC6848	21567	N/A	clinical	ST-464	5136	absent	absent	capC3 inactivated	absent	absent	absent	absent	10
2691	J1046	Campylobacter jejuni OXC6849	21568	N/A	clinical	ST-464	464	absent	absent	capC3 inactivated	absent	absent	absent	absent	5
486	J1047	Campylobacter jejuni OXC6850	21569	N/A	clinical	ST-21	21	absent	absent	absent	absent	absent	absent	absent	none
2985	J1048	Campylobacter jejuni OXC6851	21570	N/A	clinical	ST-353	353	absent	absent	capC3 inactivated	absent	absent	absent	absent	9
1299	J1049	Campylobacter jejuni OXC6852	21571	N/A	clinical	ST-21	262	absent	absent	absent	absent	absent	absent	absent	none
2418	J1050	Campylobacter jejuni OXC6853	21572	N/A	clinical	ST-464	5136	absent	absent	capC3 inactivated	absent	absent	absent	absent	10
33	J1051	Campylobacter jejuni OXC6854	21573	N/A	clinical	ST-21	53	absent	absent	absent	absent	absent	absent	absent	none
2834	J1052	Campylobacter jejuni OXC6855	21574	N/A	clinical	ST-353	5	absent	absent	capC3 inactivated	absent	absent	absent	absent	10
68	J1053	Campylobacter jejuni OXC6856	21575	N/A	clinical	ST-21	53	absent	absent	absent	absent	absent	absent	absent	none
1487	J1054	Campylobacter jejuni OXC6857	21576	N/A	clinical	ST-21	520	absent	absent	absent	absent	absent	absent	absent	none
2187	J1055	Campylobacter jejuni OXC6858	21577	N/A	clinical	ST-206	273	absent	absent	capC3 inactivated	absent	absent	absent	absent	4
3791	J1056	Campylobacter jejuni OXC6859	21578	N/A	clinical	ST-354	354	absent	absent	capC3 inactivated	absent	absent	absent	absent	9
1009	J1057	Campylobacter jejuni OXC6860	21579	N/A	clinical	ST-21	50	absent	absent	absent	absent	absent	absent	absent	none
1461	J1058	Campylobacter jejuni OXC6861	21580	N/A	clinical	ST-21	50	absent	absent	absent	absent	absent	absent	absent	none
69	J1059	Campylobacter jejuni OXC6862	21581	N/A	clinical	ST-21	53	absent	absent	absent	absent	absent	absent	absent	none
4211	J1060	Campylobacter jejuni OXC6863	21582	N/A	clinical	ST-257	257	absent	absent	absent	capC4 inactivated	absent	absent	absent	11
1219	J1061	Campylobacter jejuni OXC6865	21584	N/A	clinical	ST-21	50	absent	absent	absent	absent	absent	absent	absent	none
5529	J1062	Campylobacter jejuni OXC6866	21585	N/A	clinical	ST-22	22	absent	absent	absent	absent	absent	absent	absent	none
204	J1063	Campylobacter jejuni OXC6867	21586	N/A	clinical	ST-21	21	absent	absent	absent	absent	absent	absent	absent	none
1462	J1064	Campylobacter jejuni OXC6868	21587	N/A	clinical	ST-21	50	absent	absent	absent	absent	absent	absent	absent	none
4663	J1065	Campylobacter jejuni OXC6869	21588	N/A	clinical	ST-403	5246	capC1 inactivated	absent	absent	absent	absent	absent	absent	2+4
2250	J1066	Campylobacter jejuni OXC6870	21589	N/A	clinical	ST-48	48	absent	absent	capC3 inactivated	absent	absent	absent	absent	4
3356	J1067	Campylobacter jejuni OXC6871	21590	N/A	clinical	none	5326	absent	absent	absent	absent	absent	absent	absent	none
461	J1068	Campylobacter jejuni OXC6872	21591	N/A	clinical	ST-21	21	absent	absent	absent	absent	absent	absent	absent	none
3281	J1069	Campylobacter jejuni OXC6874	21593	N/A	clinical	ST-446	446	absent	absent	capC3 complete	absent	absent	absent	absent	5
3285	J1070	Campylobacter jejuni OXC6875	21594	N/A	clinical	ST-446	446	absent	absent	capC3 complete	absent	absent	absent	absent	5
44	J1071	Campylobacter jejuni OXC6876	21595	N/A	clinical	ST-21	53	absent	absent	absent	absent	absent	absent	absent	none
3767	J1072	Campylobacter jejuni OXC6877	21596	N/A	clinical	ST-354	354	absent	absent	capC3 inactivated	absent	absent	absent	absent	11
3017	J1073	Campylobacter jejuni OXC6878	21597	N/A	clinical	ST-573	573	absent	absent	absent	capC4 complete	capD1 inactivated	absent	absent	10
212	J1074	Campylobacter jejuni OXC6879	21598	N/A	clinical	ST-21	21	absent	absent	absent	absent	absent	absent	absent	none
4209	J1075	Campylobacter jejuni OXC6880	21599	N/A	clinical	ST-257	257	absent	absent	absent	capC4 inactivated	absent	absent	absent	10
1889	J1076	Campylobacter jejuni OXC6881	21600	N/A	clinical	ST-48	48	absent	absent	capC3 inactivated	absent	absent	absent	absent	4
1570	J1077	Campylobacter jejuni OXC6882	22078	N/A	clinical	ST-61	61	absent	absent	absent	absent	absent	absent	absent	none
4691	J1078	Campylobacter jejuni OXC6883	22079	N/A	clinical	ST-403	985	capC1 inactivated	absent	absent	absent	absent	absent	absent	2+2+1
4786	J1079	Campylobacter jejuni OXC6884	22080	N/A	clinical	ST-283	267	capC1 complete	absent	absent	absent	absent	absent	absent	9
3650	J1080	Campylobacter jejuni OXC6885	22081	N/A	clinical	ST-354	354	absent	absent	capC3 inactivated	absent	absent	absent	absent	9
485	J1081	Campylobacter jejuni OXC6886	22082	N/A	clinical	ST-21	21	absent	absent	absent	absent	absent	absent	absent	none
5528	J1082	Campylobacter jejuni OXC6887	22083	N/A	clinical	ST-22	22	absent	absent	absent	absent	absent	absent	absent	none
5535	J1083	Campylobacter jejuni OXC6888	22084	N/A	clinical	ST-22	22	absent	absent	absent	absent	absent	absent	absent	none
3858	J1084	Campylobacter jejuni OXC6890	22085	N/A	clinical	ST-574	574	absent	absent	capC3 inactivated	absent	absent	absent	absent	9
1948	J1085	Campylobacter jejuni OXC6891	22086	N/A	clinical	ST-206	572	absent	absent	capC3 inactivated	absent	absent	absent	absent	4
95	J1086	Campylobacter jejuni OXC6892	22087	N/A	clinical	ST-21	21	absent	absent	absent	absent	absent	absent	absent	none
4284	J1087	Campylobacter jejuni OXC6893	22088	N/A	clinical	ST-257	257	absent	absent	absent	capC4 inactivated	absent	absent	absent	10
5160	J1088	Campylobacter jejuni OXC6894	22089	N/A	clinical	ST-45	45	absent	absent	capC3 complete	absent	absent	absent	absent	9
5039	J1089	Campylobacter jejuni OXC6895	22090	N/A	clinical	ST-45	45	capC1 complete	absent	absent	absent	absent	absent	absent	9
5040	J1090	Campylobacter jejuni OXC6896	22091	N/A	clinical	ST-45	45	capC1 complete	absent	absent	absent	absent	absent	absent	9
3180	J1091	Campylobacter jejuni OXC6897	22092	N/A	clinical	none	2274	absent	absent	capC3 inactivated	absent	absent	absent	absent	9
3866	J1092	Campylobacter jejuni OXC6898	22093	N/A	clinical	ST-574	574	absent	absent	capC3 inactivated	absent	absent	absent	absent	4
5493	J1093	Campylobacter jejuni OXC6899	22094	N/A	clinical	ST-22	22	absent	absent	absent	absent	absent	absent	absent	none
1224	J1094	Campylobacter jejuni OXC6900	22095	N/A	clinical	ST-21	50	absent	absent	absent	absent	absent	absent	absent	none
5548	J1095	Campylobacter jejuni OXC6902	22097	N/A	clinical	ST-22	22	absent	absent	absent	absent	absent	absent	absent	none
1855	J1096	Campylobacter jejuni OXC6903	22098	N/A	clinical	ST-48	492	capC1 complete	absent	absent	absent	absent	absent	absent	6
1928	J1097	Campylobacter jejuni OXC6904	22099	N/A	clinical	ST-48	48	absent	absent	capC3 inactivated	absent	absent	absent	absent	4
1921	J1098	Campylobacter jejuni OXC6905	22100	N/A	clinical	ST-48	48	absent	absent	capC3 inactivated	absent	absent	absent	absent	4
3473	J1099	Campylobacter jejuni OXC6906	22101	N/A	clinical	ST-443	4243	absent	absent	capC3 inactivated	absent	absent	absent	absent	5
4693	J1100	Campylobacter jejuni OXC6907	22102	N/A	clinical	ST-403	932	capC1 inactivated	absent	absent	absent	absent	absent	absent	2+4
3957	J1101	Campylobacter jejuni OXC6908	22103	N/A	clinical	ST-52	52	absent	absent	capC3 inactivated	absent	absent	absent	absent	5
261	J1102	Campylobacter jejuni OXC6909	22104	N/A	clinical	ST-21	21	absent	absent	absent	absent	absent	absent	absent	none
3422	J1103	Campylobacter jejuni OXC6910	22105	N/A	clinical	ST-443	51	absent	absent	capC3 inactivated	absent	absent	absent	absent	5
4694	J1104	Campylobacter jejuni OXC6911	22106	N/A	clinical	ST-403	932	capC1 inactivated	absent	absent	absent	absent	absent	absent	2+4
5325	J1105	Campylobacter jejuni OXC6912	22107	N/A	clinical	none	1962	absent	absent	capC3 complete	absent	absent	capD2 inactivated	absent	10
2889	J1106	Campylobacter jejuni OXC6913	22108	N/A	clinical	ST-353	5	absent	absent	capC3 inactivated	absent	absent	absent	absent	9
2414	J1107	Campylobacter jejuni OXC6914	22109	N/A	clinical	ST-464	5136	absent	absent	capC3 inactivated	absent	absent	absent	absent	9
3768	J1108	Campylobacter jejuni OXC6915	22110	N/A	clinical	ST-354	354	absent	absent	capC3 inactivated	absent	absent	absent	absent	10
5106	J1109	Campylobacter jejuni OXC6916	22111	N/A	clinical	ST-45	45	absent	absent	capC3 complete	absent	absent	absent	absent	9
1651	J1110	Campylobacter jejuni OXC6917	22112	N/A	clinical	ST-48	48	absent	absent	capC3 inactivated	absent	absent	absent	absent	4
1825	J1111	Campylobacter jejuni OXC6918	22113	N/A	clinical	ST-48	48	absent	absent	capC3 inactivated	absent	absent	absent	absent	4
3446	J1112	Campylobacter jejuni OXC6919	22114	N/A	clinical	ST-443	51	absent	absent	capC3 inactivated	absent	absent	absent	absent	5
3087	J1113	Campylobacter jejuni OXC6921	22116	N/A	clinical	ST-661	814	absent	absent	absent	capC4 complete	capD1 inactivated	absent	absent	4
1118	J1114	Campylobacter jejuni OXC6922	22117	N/A	clinical	ST-21	50	absent	absent	absent	absent	absent	absent	absent	none
2420	J1115	Campylobacter jejuni OXC6923	22118	N/A	clinical	ST-464	5136	absent	absent	capC3 inactivated	absent	absent	absent	absent	10
711	J1116	Campylobacter jejuni OXC6924	22119	N/A	clinical	ST-21	883	absent	absent	absent	absent	absent	absent	absent	none
1913	J1117	Campylobacter jejuni OXC6925	22120	N/A	clinical	ST-48	48	absent	absent	capC3 inactivated	absent	absent	absent	absent	4
2377	J1118	Campylobacter jejuni OXC6926	22121	N/A	clinical	ST-464	5136	absent	absent	capC3 inactivated	absent	absent	absent	absent	10
70	J1119	Campylobacter jejuni OXC6927	22122	N/A	clinical	ST-21	53	absent	absent	absent	absent	absent	absent	absent	none
2823	J1120	Campylobacter jejuni OXC6928	22123	N/A	clinical	ST-353	5	absent	absent	capC3 inactivated	absent	absent	absent	absent	9
5583	J1121	Campylobacter jejuni OXC6929	22124	N/A	clinical	ST-22	22	absent	absent	absent	absent	absent	absent	absent	none
3226	J1122	Campylobacter jejuni OXC6930	22125	N/A	clinical	ST-607	4056	absent	absent	capC3 inactivated	absent	absent	absent	absent	10
3227	J1123	Campylobacter jejuni OXC6931	22126	N/A	clinical	ST-607	4056	absent	absent	capC3 inactivated	absent	absent	absent	absent	11
4488	J1124	Campylobacter jejuni OXC4605	22127	N/A	clinical	none	N/A	absent	absent	capC3 inactivated	absent	absent	absent	absent	10
4332	J1125	Campylobacter jejuni OXC4608	22128	N/A	clinical	ST-257	257	absent	absent	absent	capC4 inactivated	absent	absent	absent	9
3240	J1126	Campylobacter jejuni OXC4610	22129	N/A	clinical	ST-607	1707	absent	absent	capC3 inactivated	absent	absent	absent	absent	10
4065	J1127	Campylobacter jejuni OXC4616	22131	N/A	clinical	ST-658	658	absent	absent	capC3 inactivated	absent	absent	absent	absent	5
2831	J1128	Campylobacter jejuni OXC4781	22132	N/A	clinical	ST-353	5	absent	absent	capC3 inactivated	absent	absent	absent	absent	10
1502	J1129	Campylobacter jejuni OXC4789	22133	N/A	clinical	ST-61	61	absent	absent	absent	absent	absent	absent	absent	none
890	J1130	Campylobacter jejuni OXC4791	22134	N/A	clinical	ST-21	2135	absent	absent	absent	absent	absent	absent	absent	none
1716	J1131	Campylobacter jejuni OXC4792	22135	N/A	clinical	ST-48	5359	absent	absent	capC3 inactivated	absent	absent	absent	absent	4
1500	J1132	Campylobacter jejuni OXC4793	22136	N/A	clinical	ST-61	61	absent	absent	absent	absent	absent	absent	absent	none
927	J1133	Campylobacter jejuni OXC4795	22137	N/A	clinical	ST-21	2135	absent	absent	absent	absent	absent	absent	absent	none
1273	J1134	Campylobacter jejuni OXC4797	22138	N/A	clinical	ST-21	50	absent	absent	absent	absent	absent	absent	absent	none
1501	J1135	Campylobacter jejuni OXC4798	22139	N/A	clinical	ST-61	61	absent	absent	absent	absent	absent	absent	absent	none
1717	J1136	Campylobacter jejuni OXC4799	22140	N/A	clinical	ST-48	5359	absent	absent	capC3 inactivated	absent	absent	absent	absent	4
1041	J1137	Campylobacter jejuni OXC4801	22141	N/A	clinical	ST-21	50	absent	absent	absent	absent	absent	absent	absent	none
4635	J1138	Campylobacter jejuni OXC4802	22142	N/A	clinical	none	1409	absent	capC2 complete	absent	absent	capD1 inactivated	absent	absent	9
1863	J1139	Campylobacter jejuni OXC4803	22143	N/A	clinical	ST-48	48	absent	absent	capC3 inactivated	absent	absent	absent	absent	4
1044	J1140	Campylobacter jejuni OXC4807	22144	N/A	clinical	ST-21	50	absent	absent	absent	absent	absent	absent	absent	none
967	J1141	Campylobacter jejuni OXC4808	22145	N/A	clinical	none	879	absent	absent	absent	absent	absent	absent	absent	none
370	J1142	Campylobacter jejuni CAMSA25	22146	N/A	unknown	ST-21	21	absent	absent	absent	absent	absent	absent	absent	none
467	J1143	Campylobacter jejuni CAMSA26	22147	N/A	unknown	ST-21	21	absent	absent	absent	absent	absent	absent	absent	none
448	J1144	Campylobacter jejuni OXC4811	22148	N/A	clinical	ST-21	21	absent	absent	absent	absent	absent	absent	absent	none
1830	J1145	Campylobacter jejuni OXC4813	22149	N/A	clinical	ST-48	48	absent	absent	capC3 inactivated	absent	absent	absent	absent	4
4054	J1146	Campylobacter jejuni OXC4816	22151	N/A	clinical	ST-658	1044	absent	absent	absent	capC4 inactivated	absent	absent	absent	10
4281	J1147	Campylobacter jejuni OXC4822	22152	N/A	clinical	ST-257	257	absent	absent	absent	capC4 inactivated	absent	absent	absent	9
318	J1148	Campylobacter jejuni CAMSA40	22153	N/A	unknown	ST-21	21	absent	absent	absent	absent	absent	absent	absent	none
897	J1149	Campylobacter jejuni OXC4831	22156	N/A	clinical	ST-21	2135	absent	absent	absent	absent	absent	absent	absent	none
1765	J1150	Campylobacter jejuni OXC4832	22157	N/A	clinical	ST-48	48	absent	absent	capC3 inactivated	absent	absent	absent	absent	4
894	J1151	Campylobacter jejuni OXC4836	22158	N/A	clinical	ST-21	2135	absent	absent	absent	absent	absent	absent	absent	none
1895	J1152	Campylobacter jejuni OXC4840	22159	N/A	clinical	ST-48	48	absent	absent	capC3 inactivated	absent	absent	absent	absent	4
2006	J1153	Campylobacter jejuni OXC4841	22160	N/A	clinical	ST-48	475	absent	absent	capC3 inactivated	absent	absent	absent	absent	4
3892	J1154	Campylobacter jejuni OXC4844	22161	N/A	clinical	ST-574	919	absent	absent	capC3 inactivated	absent	absent	absent	absent	9
1838	J1155	Campylobacter jejuni OXC4846	22162	N/A	clinical	ST-48	48	absent	absent	capC3 inactivated	absent	absent	absent	absent	4
4842	J1156	Campylobacter jejuni OXC4850	22163	N/A	clinical	ST-45	583	capC1 complete	absent	absent	absent	absent	absent	absent	6
1891	J1157	Campylobacter jejuni OXC4851	22164	N/A	clinical	ST-48	48	absent	absent	capC3 inactivated	absent	absent	absent	absent	4
1892	J1158	Campylobacter jejuni OXC4852	22165	N/A	clinical	ST-48	48	absent	absent	capC3 inactivated	absent	absent	absent	absent	4
390	J1159	Campylobacter jejuni CAMSA48	22166	N/A	unknown	ST-21	21	absent	absent	absent	absent	absent	absent	absent	none
325	J1160	Campylobacter jejuni CAMSA55	22167	N/A	unknown	ST-21	21	absent	absent	absent	absent	absent	absent	absent	none
3846	J1161	Campylobacter jejuni OXC4856	22168	N/A	clinical	ST-574	574	absent	absent	capC3 inactivated	absent	absent	absent	absent	9
3722	J1162	Campylobacter jejuni OXC4857	22169	N/A	clinical	ST-354	354	absent	absent	capC3 inactivated	absent	absent	absent	absent	9
4282	J1163	Campylobacter jejuni OXC4858	22170	N/A	clinical	ST-257	257	absent	absent	absent	capC4 inactivated	absent	absent	absent	10
2833	J1164	Campylobacter jejuni OXC4859	22171	N/A	clinical	ST-353	5	absent	absent	capC3 inactivated	absent	absent	absent	absent	9
3977	J1165	Campylobacter jejuni OXC4861	22173	N/A	clinical	ST-658	658	absent	absent	capC3 inactivated	absent	absent	absent	absent	5
3978	J1166	Campylobacter jejuni OXC4862	22174	N/A	clinical	ST-658	658	absent	absent	capC3 inactivated	absent	absent	absent	absent	5
329	J1167	Campylobacter jejuni OXC4863	22175	N/A	clinical	ST-21	21	absent	absent	absent	absent	absent	absent	absent	none
882	J1168	Campylobacter jejuni OXC4864	22176	N/A	clinical	ST-21	19	absent	absent	absent	absent	absent	absent	absent	none
5700	J1169	Campylobacter jejuni OXC4866	22177	N/A	clinical	ST-42	42	absent	absent	absent	absent	absent	absent	absent	none
4108	J1170	Campylobacter jejuni OXC4869	22178	N/A	clinical	ST-257	2030	absent	absent	absent	capC4 inactivated	absent	absent	absent	10
115	J1171	Campylobacter jejuni CAMSA59	22179	N/A	unknown	ST-21	21	absent	absent	absent	absent	absent	absent	absent	none
1894	J1172	Campylobacter jejuni OXC4872	22180	N/A	clinical	ST-48	48	absent	absent	capC3 inactivated	absent	absent	absent	absent	4
2518	J1173	Campylobacter jejuni OXC4876	22181	N/A	clinical	ST-464	464	absent	absent	capC3 inactivated	absent	absent	absent	absent	11
991	J1174	Campylobacter jejuni OXC4877	22182	N/A	clinical	ST-21	50	absent	absent	absent	absent	absent	absent	absent	none
4294	J1175	Campylobacter jejuni OXC4878	22183	N/A	clinical	ST-257	257	absent	absent	absent	capC4 inactivated	absent	absent	absent	9
2829	J1176	Campylobacter jejuni OXC4879	22184	N/A	clinical	ST-353	5	absent	absent	capC3 inactivated	absent	absent	absent	absent	9
1042	J1177	Campylobacter jejuni OXC4880	22185	N/A	clinical	ST-21	50	absent	absent	absent	absent	absent	absent	absent	none
5621	J1178	Campylobacter jejuni OXC4881	22186	N/A	clinical	ST-42	42	absent	absent	absent	absent	absent	absent	absent	none
584	J1179	Campylobacter jejuni OXC4882	22187	N/A	clinical	ST-21	21	absent	absent	absent	absent	absent	absent	absent	none
2407	J1180	Campylobacter jejuni OXC6993	22188	N/A	clinical	ST-464	5136	absent	absent	capC3 inactivated	absent	absent	absent	absent	10
206	J1181	Campylobacter jejuni OXC7002	22189	N/A	clinical	ST-21	21	absent	absent	absent	absent	absent	absent	absent	none
3434	J1182	Campylobacter jejuni OXC7003	22190	N/A	clinical	ST-443	51	absent	absent	capC3 inactivated	absent	absent	absent	absent	5
3433	J1183	Campylobacter jejuni OXC7004	22191	N/A	clinical	ST-443	51	absent	absent	capC3 inactivated	absent	absent	absent	absent	5
1816	J1184	Campylobacter jejuni OXC7005	22192	N/A	clinical	ST-48	48	absent	absent	capC3 inactivated	absent	absent	absent	absent	4
2228	J1185	Campylobacter jejuni OXC7006	22193	N/A	clinical	ST-206	206	absent	absent	capC3 inactivated	absent	absent	absent	absent	4
3090	J1186	Campylobacter jejuni OXC7007	22194	N/A	clinical	ST-661	814	absent	absent	absent	capC4 complete	capD1 inactivated	absent	absent	9
3345	J1187	Campylobacter jejuni OXC7008	22195	N/A	clinical	ST-460	606	absent	absent	capC3 inactivated	absent	absent	absent	absent	8
2044	J1188	Campylobacter jejuni OXC7009	22196	N/A	clinical	ST-206	122	absent	absent	capC3 inactivated	absent	absent	absent	absent	4
4070	J1189	Campylobacter jejuni OXC7010	22197	N/A	clinical	ST-658	312	absent	absent	capC3 inactivated	absent	absent	absent	absent	5
2406	J1190	Campylobacter jejuni OXC7011	22198	N/A	clinical	ST-464	5136	absent	absent	capC3 inactivated	absent	absent	absent	absent	10
1698	J1191	Campylobacter jejuni OXC7012	22199	N/A	clinical	ST-48	48	absent	absent	capC3 inactivated	absent	absent	absent	absent	4
3593	J1192	Campylobacter jejuni OXC7013	22200	N/A	clinical	none	436	absent	absent	capC3 inactivated	absent	capD1 inactivated	absent	absent	10
5205	J1193	Campylobacter jejuni OXC7014	22201	N/A	clinical	ST-45	45	absent	absent	capC3 complete	absent	absent	absent	absent	10
1430	J1194	Campylobacter jejuni OXC7015	22202	N/A	clinical	ST-21	50	absent	absent	absent	absent	absent	absent	absent	none
2235	J1195	Campylobacter jejuni OXC7016	22203	N/A	clinical	ST-48	48	absent	absent	capC3 inactivated	absent	absent	absent	absent	4
5593	J1196	Campylobacter jejuni OXC7017	22204	N/A	clinical	ST-22	22	absent	absent	absent	absent	absent	absent	absent	none
5149	J1197	Campylobacter jejuni OXC7018	22205	N/A	clinical	ST-45	45	absent	absent	capC3 complete	absent	absent	absent	absent	10
1520	J1198	Campylobacter jejuni OXC7019	22206	N/A	clinical	ST-61	61	absent	absent	absent	absent	absent	absent	absent	none
1426	J1199	Campylobacter jejuni OXC7020	22207	N/A	clinical	ST-21	50	absent	absent	absent	absent	absent	absent	absent	none
1522	J1200	Campylobacter jejuni OXC7021	22208	N/A	clinical	ST-61	61	absent	absent	absent	absent	absent	absent	absent	none
1916	J1201	Campylobacter jejuni OXC7022	22209	N/A	clinical	ST-48	48	absent	absent	capC3 inactivated	absent	absent	absent	absent	4
1521	J1202	Campylobacter jejuni OXC7023	22210	N/A	clinical	ST-61	61	absent	absent	absent	absent	absent	absent	absent	none
2835	J1203	Campylobacter jejuni OXC7024	22211	N/A	clinical	ST-353	5	absent	absent	capC3 inactivated	absent	absent	absent	absent	9
5207	J1204	Campylobacter jejuni OXC7025	22212	N/A	clinical	ST-45	45	absent	absent	capC3 complete	absent	absent	absent	absent	9
5023	J1205	Campylobacter jejuni OXC7026	22213	N/A	clinical	ST-45	2219	capC1 complete	absent	absent	absent	absent	absent	absent	6
1156	J1206	Campylobacter jejuni OXC7029	22215	N/A	clinical	ST-21	50	absent	absent	absent	absent	absent	absent	absent	none
4716	J1207	Campylobacter jejuni OXC7030	22216	N/A	clinical	ST-283	267	capC1 complete	absent	absent	absent	absent	absent	absent	8
713	J1208	Campylobacter jejuni OXC7031	22217	N/A	clinical	ST-21	883	absent	absent	absent	absent	absent	absent	absent	none
4810	J1209	Campylobacter jejuni OXC7032	22218	N/A	clinical	ST-45	583	capC1 complete	absent	absent	absent	absent	absent	absent	7
4088	J1210	Campylobacter jejuni OXC7033	22219	N/A	clinical	ST-353	356	absent	absent	capC3 inactivated	absent	absent	absent	absent	5
4207	J1211	Campylobacter jejuni OXC7034	22220	N/A	clinical	ST-257	257	absent	absent	absent	capC4 inactivated	absent	absent	absent	10
712	J1212	Campylobacter jejuni OXC7035	22221	N/A	clinical	ST-21	883	absent	absent	absent	absent	absent	absent	absent	none
2118	J1213	Campylobacter jejuni OXC7036	22222	N/A	clinical	ST-206	122	absent	absent	capC3 inactivated	absent	absent	absent	absent	4
465	J1214	Campylobacter jejuni OXC7037	22223	N/A	clinical	ST-21	21	absent	absent	absent	absent	absent	absent	absent	none
3435	J1215	Campylobacter jejuni OXC7038	22224	N/A	clinical	ST-443	51	absent	absent	capC3 inactivated	absent	absent	absent	absent	5
2051	J1216	Campylobacter jejuni OXC7039	22225	N/A	clinical	ST-206	122	absent	absent	capC3 inactivated	absent	absent	absent	absent	4
1170	J1217	Campylobacter jejuni OXC7041	22226	N/A	clinical	ST-21	50	absent	absent	absent	absent	absent	absent	absent	none
2120	J1218	Campylobacter jejuni OXC7042	22227	N/A	clinical	ST-206	122	absent	absent	capC3 inactivated	absent	absent	absent	absent	4
2024	J1219	Campylobacter jejuni OXC7043	22228	N/A	clinical	ST-48	918	absent	absent	capC3 inactivated	absent	absent	absent	absent	4
3907	J1220	Campylobacter jejuni OXC7044	22229	N/A	clinical	ST-52	52	absent	absent	capC3 inactivated	absent	absent	absent	absent	5
1514	J1221	Campylobacter jejuni OXC7045	22230	N/A	clinical	ST-61	61	absent	absent	capC3 complete	absent	absent	absent	absent	10
917	J1222	Campylobacter jejuni OXC7046	22231	N/A	clinical	ST-21	2135	absent	absent	absent	absent	absent	absent	absent	none
2923	J1223	Campylobacter jejuni OXC7047	22232	N/A	clinical	ST-353	5	absent	absent	capC3 inactivated	absent	absent	absent	absent	9
5573	J1224	Campylobacter jejuni OXC7048	22233	N/A	clinical	ST-22	22	absent	absent	absent	absent	absent	absent	absent	none
819	J1225	Campylobacter jejuni OXC7049	22234	N/A	clinical	ST-21	266	absent	absent	absent	absent	absent	absent	absent	none
1653	J1226	Campylobacter jejuni OXC7050	22235	N/A	clinical	ST-48	48	absent	absent	capC3 inactivated	absent	absent	absent	absent	4
5656	J1227	Campylobacter jejuni OXC7052	22237	N/A	clinical	ST-42	42	absent	absent	absent	absent	absent	absent	absent	none
4775	J1228	Campylobacter jejuni OXC7053	22238	N/A	clinical	ST-283	267	capC1 complete	absent	absent	absent	absent	absent	absent	9
5707	J1229	Campylobacter jejuni OXC7055	22240	N/A	clinical	none	N/A	absent	absent	capC3 inactivated	absent	absent	absent	absent	9
2268	J1230	Campylobacter jejuni OXC7056	22241	N/A	clinical	ST-206	273	absent	absent	capC3 inactivated	absent	absent	absent	absent	4
2688	J1231	Campylobacter jejuni OXC7057	22242	N/A	clinical	ST-464	464	absent	absent	capC3 inactivated	absent	absent	absent	absent	5
555	J1232	Campylobacter jejuni OXC7058	22243	N/A	clinical	ST-21	21	absent	absent	absent	absent	absent	absent	absent	none
4776	J1233	Campylobacter jejuni OXC7060	22244	N/A	clinical	ST-283	267	capC1 complete	absent	absent	absent	absent	absent	absent	9
5293	J1234	Campylobacter jejuni OXC7061	22245	N/A	clinical	ST-45	45	absent	absent	capC3 complete	absent	absent	absent	absent	9
2627	J1235	Campylobacter jejuni OXC7062	22246	N/A	clinical	ST-464	5136	absent	absent	capC3 inactivated	absent	absent	absent	absent	10
1917	J1236	Campylobacter jejuni OXC7063	22247	N/A	clinical	ST-48	48	absent	absent	capC3 inactivated	absent	absent	absent	absent	4
1929	J1237	Campylobacter jejuni OXC7064	22248	N/A	clinical	ST-48	48	absent	absent	capC3 inactivated	absent	absent	absent	absent	4
1162	J1238	Campylobacter jejuni OXC7065	22249	N/A	clinical	ST-21	50	absent	absent	absent	absent	absent	absent	absent	none
1918	J1239	Campylobacter jejuni OXC7066	22250	N/A	clinical	ST-48	48	absent	absent	capC3 inactivated	absent	absent	absent	absent	4
4886	J1240	Campylobacter jejuni OXC7067	22251	N/A	clinical	ST-45	137	capC1 complete	absent	absent	absent	absent	absent	absent	9
831	J1241	Campylobacter jejuni OXC7068	22252	N/A	clinical	ST-21	19	absent	absent	absent	absent	absent	absent	absent	none
2800	J1242	Campylobacter jejuni OXC7069	22253	N/A	clinical	ST-353	5	absent	absent	capC3 inactivated	absent	absent	absent	absent	10
1243	J1243	Campylobacter jejuni OXC7071	22255	N/A	clinical	ST-21	50	absent	absent	absent	absent	absent	absent	absent	none
3207	J1244	Campylobacter jejuni OXC7072	22256	N/A	clinical	ST-607	904	absent	absent	capC3 inactivated	absent	absent	absent	absent	7
517	J1245	Campylobacter jejuni OXC7073	22257	N/A	clinical	ST-21	21	absent	absent	absent	absent	absent	absent	absent	none
5208	J1246	Campylobacter jejuni OXC7074	22258	N/A	clinical	ST-45	45	absent	absent	capC3 complete	absent	absent	absent	absent	9
2337	J1247	Campylobacter jejuni OXC7075	22259	N/A	clinical	ST-61	1076	absent	absent	capC3 inactivated	absent	absent	absent	absent	4
5776	J1248	Campylobacter jejuni OXC7076	22260	N/A	clinical	none	2491	absent	absent	absent	capC4 complete	absent	absent	absent	6+2
5787	J1249	Campylobacter jejuni OXC7077	22261	N/A	clinical	none	3453	absent	absent	absent	absent	absent	absent	absent	none
762	J1250	Campylobacter jejuni OXC7078	22262	N/A	clinical	ST-21	1949	absent	absent	absent	absent	absent	absent	absent	none
3887	J1251	Campylobacter jejuni OXC7079	22263	N/A	clinical	ST-574	574	absent	absent	capC3 inactivated	absent	absent	absent	absent	9
1150	J1252	Campylobacter jejuni OXC7080	22264	N/A	clinical	ST-21	50	absent	absent	absent	absent	absent	absent	absent	none
1768	J1253	Campylobacter jejuni OXC7081	22265	N/A	clinical	ST-48	48	absent	absent	capC3 inactivated	absent	absent	absent	absent	4
601	J1254	Campylobacter jejuni OXC7084	22268	N/A	clinical	ST-21	21	absent	absent	absent	absent	absent	absent	absent	none
5523	J1255	Campylobacter jejuni OXC7085	22269	N/A	clinical	ST-22	22	absent	absent	absent	absent	absent	absent	absent	none
4712	J1256	Campylobacter jejuni OXC7086	22270	N/A	clinical	ST-283	267	capC1 complete	absent	absent	absent	absent	absent	absent	9
3482	J1257	Campylobacter jejuni OXC7087	22271	N/A	clinical	ST-443	51	absent	absent	capC3 inactivated	absent	absent	absent	absent	5
5157	J1258	Campylobacter jejuni OXC7090	22272	N/A	clinical	ST-45	45	absent	absent	capC3 complete	absent	absent	absent	absent	9
1301	J1259	Campylobacter jejuni OXC7091	22273	N/A	clinical	ST-21	262	absent	absent	absent	absent	absent	absent	absent	none
5606	J1260	Campylobacter jejuni OXC7092	22274	N/A	clinical	ST-42	447	capC1 complete	absent	absent	absent	absent	absent	absent	6
5016	J1261	Campylobacter jejuni OXC7093	22275	N/A	clinical	ST-45	11	capC1 complete	absent	absent	absent	absent	absent	absent	6
2295	J1262	Campylobacter jejuni OXC7094	22276	N/A	clinical	ST-206	227	absent	absent	capC3 inactivated	absent	absent	absent	absent	4
5347	J1263	Campylobacter jejuni OXC7095	22277	N/A	clinical	ST-677	677	absent	absent	capC3 inactivated	absent	absent	absent	absent	9
4362	J1264	Campylobacter jejuni OXC7096	22278	N/A	clinical	ST-257	257	absent	absent	absent	capC4 inactivated	absent	absent	absent	9
3865	J1265	Campylobacter jejuni OXC7098	22280	N/A	clinical	ST-574	574	absent	absent	capC3 inactivated	absent	absent	absent	absent	4
5206	J1266	Campylobacter jejuni OXC7099	22281	N/A	clinical	ST-45	45	absent	absent	capC3 complete	absent	absent	absent	absent	9
2169	J1267	Campylobacter jejuni OXC7100	22282	N/A	clinical	ST-206	273	absent	absent	capC3 inactivated	absent	absent	absent	absent	4
3979	J1268	Campylobacter jejuni OXC7242	22284	N/A	clinical	ST-658	658	absent	absent	capC3 inactivated	absent	absent	absent	absent	5
4102	J1269	Campylobacter jejuni OXC7245	22287	N/A	clinical	ST-257	2030	absent	absent	absent	capC4 inactivated	absent	absent	absent	9
774	J1270	Campylobacter jejuni OXC7246	22288	N/A	clinical	ST-21	50	absent	absent	absent	absent	absent	absent	absent	none
309	J1271	Campylobacter jejuni OXC7247	22289	N/A	clinical	ST-21	21	absent	absent	absent	absent	absent	absent	absent	none
5694	J1272	Campylobacter jejuni OXC7248	22290	N/A	clinical	ST-42	42	absent	absent	absent	absent	absent	absent	absent	none
4895	J1273	Campylobacter jejuni OXC7249	22291	N/A	clinical	ST-45	137	capC1 complete	absent	absent	absent	absent	absent	absent	9
3542	J1274	Campylobacter jejuni OXC7250	22292	N/A	clinical	ST-443	51	absent	absent	capC3 inactivated	absent	absent	absent	absent	5
2103	J1275	Campylobacter jejuni OXC7251	22293	N/A	clinical	ST-206	122	absent	absent	capC3 inactivated	absent	absent	absent	absent	4
3206	J1276	Campylobacter jejuni OXC7252	22294	N/A	clinical	ST-607	904	absent	absent	capC3 inactivated	absent	absent	absent	absent	7
824	J1277	Campylobacter jejuni OXC7253	22295	N/A	clinical	ST-21	19	absent	absent	absent	absent	absent	absent	absent	none
4739	J1278	Campylobacter jejuni OXC7255	22296	N/A	clinical	ST-283	6234	capC1 complete	absent	absent	absent	absent	absent	absent	9
968	J1279	Campylobacter jejuni OXC7256	22297	N/A	clinical	ST-21	19	absent	absent	absent	absent	absent	absent	absent	none
4200	J1280	Campylobacter jejuni OXC7257	22298	N/A	clinical	ST-257	257	absent	absent	absent	capC4 inactivated	absent	absent	absent	9
3176	J1281	Campylobacter jejuni OXC7258	22299	N/A	clinical	none	2274	absent	absent	capC3 inactivated	absent	absent	absent	absent	10
990	J1282	Campylobacter jejuni OXC7260	22301	N/A	clinical	ST-21	50	absent	absent	absent	absent	absent	absent	absent	none
4036	J1283	Campylobacter jejuni OXC7261	22302	N/A	clinical	ST-658	658	absent	absent	capC3 inactivated	absent	absent	absent	absent	5
1734	J1284	Campylobacter jejuni OXC7262	22303	N/A	clinical	ST-48	48	absent	absent	capC3 inactivated	absent	absent	absent	absent	4
2882	J1285	Campylobacter jejuni OXC7263	22304	N/A	clinical	ST-353	5	absent	absent	capC3 inactivated	absent	absent	absent	absent	10
1171	J1286	Campylobacter jejuni OXC7264	22305	N/A	clinical	ST-21	50	absent	absent	absent	absent	absent	absent	absent	none
5612	J1287	Campylobacter jejuni OXC7265	22306	N/A	clinical	ST-42	42	absent	absent	absent	absent	absent	absent	absent	none
4643	J1288	Campylobacter jejuni OXC7266	22307	N/A	clinical	ST-403	270	capC1 inactivated	absent	absent	absent	absent	absent	absent	2+4
5290	J1289	Campylobacter jejuni OXC7267	22308	N/A	clinical	ST-45	45	absent	absent	capC3 complete	absent	absent	absent	absent	9
4238	J1290	Campylobacter jejuni OXC7268	22309	N/A	clinical	ST-257	257	absent	absent	absent	capC4 inactivated	absent	absent	absent	9
1818	J1291	Campylobacter jejuni OXC7269	22310	N/A	clinical	ST-48	48	absent	absent	capC3 inactivated	absent	absent	absent	absent	4
1225	J1292	Campylobacter jejuni OXC7270	22311	N/A	clinical	ST-21	50	absent	absent	absent	absent	absent	absent	absent	none
3310	J1293	Campylobacter jejuni OXC7271	22312	N/A	clinical	ST-353	2036	absent	absent	capC3 inactivated	absent	absent	absent	absent	10
3413	J1294	Campylobacter jejuni OXC7273	22314	N/A	clinical	ST-443	51	absent	absent	capC3 inactivated	absent	absent	absent	absent	5
3669	J1295	Campylobacter jejuni OXC7274	22315	N/A	clinical	ST-354	354	absent	absent	capC3 inactivated	absent	absent	absent	absent	10
5091	J1296	Campylobacter jejuni OXC7275	22316	N/A	clinical	ST-45	45	capC1 complete	absent	absent	absent	absent	absent	absent	6
3577	J1297	Campylobacter jejuni OXC7276	22317	N/A	clinical	none	441	absent	absent	capC3 inactivated	absent	absent	absent	absent	4
3994	J1298	Campylobacter jejuni OXC7277	22318	N/A	clinical	ST-658	1044	absent	absent	capC3 inactivated	absent	absent	absent	absent	5
4713	J1299	Campylobacter jejuni OXC7278	22319	N/A	clinical	ST-283	267	capC1 complete	absent	absent	absent	absent	absent	absent	9
1737	J1300	Campylobacter jejuni OXC7279	22320	N/A	clinical	ST-48	48	absent	absent	capC3 inactivated	absent	absent	absent	absent	4
1630	J1301	Campylobacter jejuni OXC7280	22321	N/A	clinical	ST-48	48	absent	absent	capC3 inactivated	absent	absent	absent	absent	4
4904	J1302	Campylobacter jejuni OXC7281	22322	N/A	clinical	ST-45	137	capC1 complete	absent	absent	absent	absent	absent	absent	9
1915	J1303	Campylobacter jejuni OXC7282	22323	N/A	clinical	ST-48	48	absent	absent	capC3 inactivated	absent	absent	absent	absent	4
4897	J1304	Campylobacter jejuni OXC7283	22324	N/A	clinical	ST-45	137	capC1 complete	absent	absent	absent	absent	absent	absent	10
4984	J1305	Campylobacter jejuni OXC7284	22325	N/A	clinical	ST-45	45	capC1 complete	absent	absent	absent	absent	absent	absent	7
700	J1306	Campylobacter jejuni OXC7285	22326	N/A	clinical	ST-21	21	absent	absent	absent	absent	absent	absent	absent	none
2442	J1307	Campylobacter jejuni OXC7286	22327	N/A	clinical	ST-464	5136	absent	absent	capC3 inactivated	absent	absent	absent	absent	9
1964	J1308	Campylobacter jejuni OXC7287	22328	N/A	clinical	ST-206	572	absent	absent	capC3 inactivated	absent	absent	absent	absent	9
1839	J1309	Campylobacter jejuni OXC7288	22329	N/A	clinical	ST-48	48	absent	absent	capC3 inactivated	absent	absent	absent	absent	4
2045	J1310	Campylobacter jejuni OXC7289	22330	N/A	clinical	ST-206	122	absent	absent	capC3 inactivated	absent	absent	absent	absent	4
2359	J1311	Campylobacter jejuni OXC7290	22331	N/A	clinical	ST-464	5136	absent	absent	capC3 inactivated	absent	absent	absent	absent	9
4201	J1312	Campylobacter jejuni OXC7291	22332	N/A	clinical	ST-257	257	absent	absent	absent	capC4 inactivated	absent	absent	absent	9
2153	J1313	Campylobacter jejuni OXC7292	22333	N/A	clinical	ST-206	122	absent	absent	capC3 inactivated	absent	absent	absent	absent	4
1467	J1314	Campylobacter jejuni OXC7293	22334	N/A	clinical	ST-21	50	absent	absent	absent	absent	absent	absent	absent	none
1492	J1315	Campylobacter jejuni OXC7294	22335	N/A	clinical	ST-61	61	absent	absent	absent	absent	absent	absent	absent	none
2252	J1316	Campylobacter jejuni OXC7295	22336	N/A	clinical	ST-48	48	absent	absent	capC3 inactivated	absent	absent	absent	absent	4
4202	J1317	Campylobacter jejuni OXC7296	22337	N/A	clinical	ST-257	257	absent	absent	absent	capC4 inactivated	absent	absent	absent	10
2433	J1318	Campylobacter jejuni OXC7297	22338	N/A	clinical	ST-464	5136	absent	absent	capC3 inactivated	absent	absent	absent	absent	9
2365	J1319	Campylobacter jejuni OXC7298	22339	N/A	clinical	ST-464	5136	absent	absent	capC3 inactivated	absent	absent	absent	absent	8
4632	J1320	Campylobacter jejuni OXC7299	22340	N/A	clinical	ST-1034	6235	absent	absent	absent	capC4 complete	capD1 inactivated	absent	absent	9
2887	J1321	Campylobacter jejuni OXC7300	22341	N/A	clinical	ST-353	595	absent	absent	capC3 inactivated	absent	absent	absent	absent	10
1348	J1322	Campylobacter jejuni OXC7302	22343	N/A	clinical	ST-21	50	absent	absent	absent	absent	absent	absent	absent	none
5047	J1323	Campylobacter jejuni OXC7303	22344	N/A	clinical	ST-45	45	capC1 inactivated	absent	absent	absent	absent	absent	absent	11
2434	J1324	Campylobacter jejuni OXC7304	22345	N/A	clinical	ST-464	5136	absent	absent	capC3 inactivated	absent	absent	absent	absent	9
1351	J1325	Campylobacter jejuni OXC7305	22346	N/A	clinical	ST-21	50	absent	absent	absent	absent	absent	absent	absent	none
281	J1326	Campylobacter jejuni OXC7306	22347	N/A	clinical	ST-21	21	absent	absent	absent	absent	absent	absent	absent	none
3919	J1327	Campylobacter jejuni OXC7307	22348	N/A	clinical	ST-52	52	absent	absent	capC3 inactivated	absent	absent	absent	absent	5
4261	J1328	Campylobacter jejuni OXC7308	22349	N/A	clinical	ST-257	257	absent	absent	absent	capC4 inactivated	absent	absent	absent	9
5085	J1329	Campylobacter jejuni OXC7309	22350	N/A	clinical	ST-45	45	capC1 complete	absent	absent	absent	absent	absent	absent	6
2266	J1330	Campylobacter jejuni OXC7310	22351	N/A	clinical	ST-206	273	absent	absent	capC3 inactivated	absent	absent	absent	absent	4
5798	J1331	Campylobacter jejuni OXC7311	22352	N/A	clinical	none	6699	absent	absent	absent	capC4 complete	absent	absent	absent	6
363	J1332	Campylobacter jejuni OXC7312	22353	N/A	clinical	ST-21	190	absent	absent	absent	absent	absent	absent	absent	none
2366	J1333	Campylobacter jejuni OXC7313	22354	N/A	clinical	ST-464	5136	absent	absent	capC3 inactivated	absent	absent	absent	absent	10
2403	J1334	Campylobacter jejuni OXC7314	22355	N/A	clinical	ST-464	5136	absent	absent	capC3 inactivated	absent	absent	absent	absent	10
5150	J1335	Campylobacter jejuni OXC7315	22356	N/A	clinical	ST-45	45	absent	absent	capC3 complete	absent	absent	absent	absent	8
3999	J1336	Campylobacter jejuni OXC7316	22357	N/A	clinical	ST-658	1044	absent	absent	capC3 inactivated	absent	absent	absent	absent	5
3883	J1337	Campylobacter jejuni OXC7319	22358	N/A	clinical	ST-574	574	absent	absent	capC3 inactivated	absent	absent	absent	absent	9
969	J1338	Campylobacter jejuni OXC7320	22359	N/A	clinical	ST-21	19	absent	absent	absent	absent	absent	absent	absent	none
4777	J1339	Campylobacter jejuni OXC7322	22361	N/A	clinical	ST-283	267	capC1 complete	absent	absent	absent	absent	absent	absent	9
3237	J1340	Campylobacter jejuni OXC7323	22362	N/A	clinical	ST-607	6700	absent	absent	capC3 inactivated	absent	absent	absent	absent	9
5617	J1341	Campylobacter jejuni OXC7324	22363	N/A	clinical	ST-42	42	absent	absent	absent	absent	absent	absent	absent	none
1518	J1342	Campylobacter jejuni OXC7325	22364	N/A	clinical	ST-61	61	absent	absent	absent	absent	absent	absent	absent	none
5058	J1343	Campylobacter jejuni OXC7326	22365	N/A	clinical	ST-45	45	capC1 complete	absent	absent	absent	absent	absent	absent	9
3348	J1344	Campylobacter jejuni OXC7328	22366	N/A	clinical	ST-460	535	absent	absent	capC3 inactivated	absent	absent	absent	absent	11
887	J1345	Campylobacter jejuni OXC7329	22367	N/A	clinical	ST-21	19	absent	absent	absent	absent	absent	absent	absent	none
235	J1346	Campylobacter jejuni OXC7330	22368	N/A	clinical	ST-21	21	absent	absent	absent	absent	absent	absent	absent	none
4926	J1347	Campylobacter jejuni OXC7331	22369	N/A	clinical	ST-45	137	capC1 complete	absent	absent	absent	absent	absent	absent	10
2907	J1348	Campylobacter jejuni OXC7332	22370	N/A	clinical	ST-353	5	absent	absent	capC3 inactivated	absent	absent	absent	absent	9
5804	J1349	Campylobacter jejuni OXC7333	22371	N/A	clinical	none	448	absent	absent	capC3 inactivated	absent	absent	absent	absent	9
2049	J1350	Campylobacter jejuni OXC7334	22372	N/A	clinical	ST-206	122	absent	absent	capC3 inactivated	absent	absent	absent	absent	4
493	J1351	Campylobacter jejuni OXC7335	22373	N/A	clinical	ST-21	21	absent	absent	absent	absent	absent	absent	absent	none
1934	J1352	Campylobacter jejuni OXC7336	22374	N/A	clinical	ST-21	104	absent	absent	capC3 inactivated	absent	absent	absent	absent	4
4262	J1353	Campylobacter jejuni OXC7338	22375	N/A	clinical	ST-257	257	absent	absent	absent	capC4 inactivated	absent	absent	absent	9
3458	J1354	Campylobacter jejuni OXC7339	22376	N/A	clinical	ST-443	443	absent	absent	capC3 inactivated	absent	absent	absent	absent	6
5095	J1355	Campylobacter jejuni OXC7340	22377	N/A	clinical	ST-45	45	capC1 complete	absent	absent	absent	absent	absent	absent	6
1897	J1356	Campylobacter jejuni OXC7341	22378	N/A	clinical	ST-48	48	absent	absent	capC3 inactivated	absent	absent	absent	absent	4
34	J1357	Campylobacter jejuni OXC7089	22660	N/A	clinical	ST-21	53	absent	absent	absent	absent	absent	absent	absent	none
4890	J1358	Campylobacter jejuni OXC7170	22661	N/A	clinical	ST-45	137	capC1 complete	absent	absent	absent	absent	absent	absent	7
2610	J1359	Campylobacter jejuni OXC7171	22662	N/A	clinical	ST-464	5136	absent	absent	capC3 inactivated	absent	absent	absent	absent	8
2611	J1360	Campylobacter jejuni OXC7172	22663	N/A	clinical	ST-464	5136	absent	absent	capC3 inactivated	absent	absent	absent	absent	8
963	J1361	Campylobacter jejuni OXC7173	22664	N/A	clinical	ST-21	44	absent	absent	absent	absent	absent	absent	absent	none
1686	J1362	Campylobacter jejuni OXC7174	22665	N/A	clinical	ST-48	48	absent	absent	capC3 inactivated	absent	absent	absent	absent	4
2447	J1363	Campylobacter jejuni OXC7175	22666	N/A	clinical	ST-464	5136	absent	absent	capC3 inactivated	absent	absent	absent	absent	10
1699	J1364	Campylobacter jejuni OXC7176	22667	N/A	clinical	ST-48	48	absent	absent	capC3 inactivated	absent	absent	absent	absent	4
5556	J1365	Campylobacter jejuni OXC7178	22669	N/A	clinical	ST-22	22	absent	absent	absent	absent	absent	absent	absent	none
5090	J1366	Campylobacter jejuni OXC7179	22670	N/A	clinical	ST-45	45	capC1 complete	absent	absent	absent	absent	absent	absent	6
3983	J1367	Campylobacter jejuni OXC7180	22671	N/A	clinical	ST-658	658	absent	absent	capC3 inactivated	absent	absent	absent	absent	5
1701	J1368	Campylobacter jejuni OXC7181	22672	N/A	clinical	ST-48	48	absent	absent	capC3 inactivated	absent	absent	absent	absent	4
2259	J1369	Campylobacter jejuni OXC7182	22673	N/A	clinical	ST-206	122	absent	absent	capC3 inactivated	absent	absent	absent	absent	4
2693	J1370	Campylobacter jejuni OXC7183	22674	N/A	clinical	ST-464	464	absent	absent	capC3 inactivated	absent	absent	absent	absent	5
2803	J1371	Campylobacter jejuni OXC7184	22675	N/A	clinical	ST-353	5	absent	absent	capC3 inactivated	absent	absent	absent	absent	10
5045	J1372	Campylobacter jejuni OXC7185	22676	N/A	clinical	ST-45	45	capC1 complete	absent	absent	absent	absent	absent	absent	9
5310	J1373	Campylobacter jejuni OXC7186	22677	N/A	clinical	ST-45	45	absent	absent	capC3 complete	absent	absent	absent	absent	10
554	J1374	Campylobacter jejuni OXC7187	22678	N/A	clinical	ST-21	21	absent	absent	absent	absent	absent	absent	absent	none
1371	J1375	Campylobacter jejuni OXC7188	22679	N/A	clinical	ST-21	50	absent	absent	absent	absent	absent	absent	absent	none
3964	J1376	Campylobacter jejuni OXC7189	22680	N/A	clinical	ST-52	52	absent	absent	capC3 inactivated	absent	absent	absent	absent	5
374	J1377	Campylobacter jejuni OXC7190	22681	N/A	clinical	ST-21	21	absent	absent	absent	absent	absent	absent	absent	none
5607	J1378	Campylobacter jejuni OXC7191	22682	N/A	clinical	ST-42	42	absent	absent	absent	absent	absent	absent	absent	none
4609	J1379	Campylobacter jejuni OXC7192	22683	N/A	clinical	ST-1034	5763	capC1 inactivated	absent	absent	absent	absent	absent	absent	6
2112	J1380	Campylobacter jejuni OXC7193	22684	N/A	clinical	ST-206	122	absent	absent	capC3 inactivated	absent	absent	absent	absent	4
5609	J1381	Campylobacter jejuni OXC7194	22685	N/A	clinical	ST-42	42	absent	absent	absent	absent	absent	absent	absent	none
496	J1382	Campylobacter jejuni OXC7195	22686	N/A	clinical	ST-21	21	absent	absent	absent	absent	absent	absent	absent	none
4382	J1383	Campylobacter jejuni OXC7196	22687	N/A	clinical	ST-257	257	absent	absent	absent	capC4 inactivated	absent	absent	absent	9
4535	J1384	Campylobacter jejuni OXC7197	22688	N/A	clinical	ST-49	49	capC1 inactivated	absent	absent	absent	absent	absent	absent	2+4
4734	J1385	Campylobacter jejuni OXC7198	22689	N/A	clinical	ST-283	267	capC1 complete	absent	absent	absent	absent	absent	absent	9
3447	J1386	Campylobacter jejuni OXC7201	22692	N/A	clinical	ST-443	1703	absent	absent	capC3 inactivated	absent	absent	absent	absent	5
2438	J1387	Campylobacter jejuni OXC7202	22693	N/A	clinical	ST-464	5136	absent	absent	capC3 inactivated	absent	absent	absent	absent	9
2292	J1388	Campylobacter jejuni OXC7203	22694	N/A	clinical	ST-206	46	absent	absent	capC3 inactivated	absent	absent	absent	absent	4
3682	J1389	Campylobacter jejuni OXC7204	22695	N/A	clinical	ST-354	354	absent	absent	capC3 inactivated	absent	absent	absent	absent	10
2315	J1390	Campylobacter jejuni OXC7205	22696	N/A	clinical	none	5686	absent	absent	capC3 inactivated	absent	absent	absent	absent	9
1804	J1391	Campylobacter jejuni OXC7206	22697	N/A	clinical	ST-48	48	absent	absent	capC3 inactivated	absent	absent	absent	absent	4
5691	J1392	Campylobacter jejuni OXC7207	22698	N/A	clinical	ST-42	42	absent	absent	absent	absent	absent	absent	absent	none
1805	J1393	Campylobacter jejuni OXC7208	22699	N/A	clinical	ST-48	48	absent	absent	capC3 inactivated	absent	absent	absent	absent	4
2801	J1394	Campylobacter jejuni OXC7209	22700	N/A	clinical	ST-353	5	absent	absent	capC3 inactivated	absent	absent	absent	absent	10
3232	J1395	Campylobacter jejuni OXC7210	22701	N/A	clinical	ST-607	2103	absent	absent	capC3 inactivated	absent	capD1 inactivated	absent	absent	11
792	J1396	Campylobacter jejuni OXC7211	22702	N/A	clinical	ST-21	19	absent	absent	absent	absent	absent	absent	absent	none
518	J1397	Campylobacter jejuni OXC7212	22703	N/A	clinical	ST-21	21	absent	absent	absent	absent	absent	absent	absent	none
1216	J1398	Campylobacter jejuni OXC7214	22705	N/A	clinical	ST-21	50	absent	absent	absent	absent	absent	absent	absent	none
5608	J1399	Campylobacter jejuni OXC7215	22706	N/A	clinical	ST-42	42	absent	absent	absent	absent	absent	absent	absent	none
4985	J1400	Campylobacter jejuni OXC7216	22707	N/A	clinical	ST-45	45	capC1 complete	absent	absent	absent	absent	absent	absent	11
3231	J1401	Campylobacter jejuni OXC7217	22708	N/A	clinical	ST-607	607	absent	absent	capC3 inactivated	absent	absent	absent	absent	10
4605	J1402	Campylobacter jejuni OXC7219	22710	N/A	clinical	ST-1034	1709	capC1 inactivated	absent	absent	absent	absent	absent	absent	6
1347	J1403	Campylobacter jejuni OXC7220	22711	N/A	clinical	ST-21	50	absent	absent	absent	absent	absent	absent	absent	none
2381	J1404	Campylobacter jejuni OXC7221	22712	N/A	clinical	ST-464	5136	absent	absent	capC3 inactivated	absent	absent	absent	absent	10
2852	J1405	Campylobacter jejuni OXC7222	22713	N/A	clinical	ST-353	5	absent	absent	capC3 inactivated	absent	absent	absent	absent	10
487	J1406	Campylobacter jejuni OXC7223	22714	N/A	clinical	ST-21	21	absent	absent	absent	absent	absent	absent	absent	none
2358	J1407	Campylobacter jejuni OXC7224	22715	N/A	clinical	ST-464	5136	absent	absent	capC3 inactivated	absent	absent	absent	absent	9
5204	J1408	Campylobacter jejuni OXC7225	22716	N/A	clinical	ST-45	45	absent	absent	capC3 complete	absent	absent	absent	absent	9
2961	J1409	Campylobacter jejuni OXC7226	22717	N/A	clinical	ST-353	400	absent	absent	capC3 inactivated	absent	absent	absent	absent	9
1850	J1410	Campylobacter jejuni OXC7227	22718	N/A	clinical	ST-48	5173	capC1 inactivated	absent	absent	absent	absent	absent	absent	6
642	J1411	Campylobacter jejuni OXC7230	22720	N/A	clinical	ST-21	53	absent	absent	absent	absent	absent	absent	absent	none
2962	J1412	Campylobacter jejuni OXC7231	22721	N/A	clinical	ST-353	400	absent	absent	capC3 inactivated	absent	absent	absent	absent	10
5407	J1413	Campylobacter jejuni OXC7232	22722	N/A	clinical	none	1080	absent	absent	capC3 inactivated	absent	absent	absent	absent	10
4980	J1414	Campylobacter jejuni OXC7233	22723	N/A	clinical	ST-45	45	capC1 complete	absent	absent	absent	absent	absent	absent	10
4730	J1415	Campylobacter jejuni OXC7234	22724	N/A	clinical	ST-283	267	capC1 complete	absent	absent	absent	absent	absent	absent	9
5099	J1416	Campylobacter jejuni OXC7235	22725	N/A	clinical	ST-45	45	absent	absent	capC3 complete	absent	absent	absent	absent	10
693	J1417	Campylobacter jejuni OXC7236	22726	N/A	clinical	ST-21	53	absent	absent	absent	absent	absent	absent	absent	none
2612	J1418	Campylobacter jejuni OXC7237	22727	N/A	clinical	ST-464	5136	absent	absent	capC3 inactivated	absent	absent	absent	absent	9
5166	J1419	Campylobacter jejuni OXC7239	22729	N/A	clinical	ST-45	45	absent	absent	capC3 complete	absent	absent	absent	absent	10
185	J1420	Campylobacter jejuni CAMSA64	22769	N/A	unknown	ST-21	21	absent	absent	absent	absent	absent	absent	absent	none
168	J1421	Campylobacter jejuni CAMSA75	22770	N/A	unknown	ST-21	21	absent	absent	absent	absent	absent	absent	absent	none
160	J1422	Campylobacter jejuni CAMSA81	22771	N/A	unknown	ST-21	21	absent	absent	absent	absent	absent	absent	absent	none
116	J1423	Campylobacter jejuni CAMSA95	22772	N/A	unknown	ST-21	21	absent	absent	absent	absent	absent	absent	absent	none
132	J1424	Campylobacter jejuni CAMSA98	22773	N/A	unknown	ST-21	21	absent	absent	absent	absent	absent	absent	absent	none
387	J1425	Campylobacter jejuni CAMSA100	22774	N/A	unknown	ST-21	21	absent	absent	absent	absent	absent	absent	absent	none
176	J1426	Campylobacter jejuni CAMSA141	22775	N/A	unknown	ST-21	21	absent	absent	absent	absent	absent	absent	absent	none
152	J1427	Campylobacter jejuni CAMSA148	22776	N/A	unknown	ST-21	21	absent	absent	absent	absent	absent	absent	absent	none
84	J1428	Campylobacter jejuni CAMSA153	22777	N/A	unknown	ST-21	21	absent	absent	absent	absent	absent	absent	absent	none
497	J1429	Campylobacter jejuni CAMSA163	22778	N/A	unknown	ST-21	21	absent	absent	absent	absent	absent	absent	absent	none
328	J1430	Campylobacter jejuni CAMSA182	22779	N/A	unknown	ST-21	21	absent	absent	absent	absent	absent	absent	absent	none
271	J1431	Campylobacter jejuni CAMSA206	22780	N/A	unknown	ST-21	21	absent	absent	absent	absent	absent	absent	absent	none
156	J1432	Campylobacter jejuni CAMSA226	22781	N/A	unknown	ST-21	21	absent	absent	absent	absent	absent	absent	absent	none
420	J1433	Campylobacter jejuni CAMSA244	22782	N/A	unknown	ST-21	21	absent	absent	absent	absent	absent	absent	absent	none
314	J1434	Campylobacter jejuni CAMSA245	22783	N/A	unknown	ST-21	21	absent	absent	absent	absent	absent	absent	absent	none
528	J1435	Campylobacter jejuni CAMSA257	22784	N/A	unknown	ST-21	21	absent	absent	absent	absent	absent	absent	absent	none
421	J1436	Campylobacter jejuni CAMSA259	22785	N/A	unknown	ST-21	21	absent	absent	absent	absent	absent	absent	absent	none
737	J1437	Campylobacter jejuni CAMSA260	22786	N/A	unknown	ST-21	21	absent	absent	absent	absent	absent	absent	absent	none
149	J1438	Campylobacter jejuni CAMSA272	22787	N/A	unknown	ST-21	21	absent	absent	absent	absent	absent	absent	absent	none
150	J1439	Campylobacter jejuni CAMSA275	22788	N/A	unknown	ST-21	21	absent	absent	absent	absent	absent	absent	absent	none
425	J1440	Campylobacter jejuni CAMSA289	22789	N/A	unknown	ST-21	21	absent	absent	absent	absent	absent	absent	absent	none
207	J1441	Campylobacter jejuni CAMSA293	22790	N/A	unknown	ST-21	21	absent	absent	absent	absent	absent	absent	absent	none
614	J1442	Campylobacter jejuni CAMSA301	22791	N/A	unknown	ST-21	21	absent	absent	absent	absent	absent	absent	absent	none
368	J1443	Campylobacter jejuni CAMSA311	22792	N/A	unknown	ST-21	21	absent	absent	absent	absent	absent	absent	absent	none
427	J1444	Campylobacter jejuni CAMSA322	22793	N/A	unknown	ST-21	21	absent	absent	absent	absent	absent	absent	absent	none
292	J1445	Campylobacter jejuni CAMSA341	22794	N/A	unknown	ST-21	21	absent	absent	absent	absent	absent	absent	absent	none
157	J1446	Campylobacter jejuni CAMSA343	22795	N/A	unknown	ST-21	21	absent	absent	absent	absent	absent	absent	absent	none
147	J1447	Campylobacter jejuni CAMSA350	22796	N/A	unknown	ST-21	21	absent	absent	absent	absent	absent	absent	absent	none
155	J1448	Campylobacter jejuni CAMSA354	22797	N/A	unknown	ST-21	21	absent	absent	absent	absent	absent	absent	absent	none
389	J1449	Campylobacter jejuni CAMSA357	22798	N/A	unknown	ST-21	21	absent	absent	absent	absent	absent	absent	absent	none
88	J1450	Campylobacter jejuni CAMSA361	22799	N/A	unknown	ST-21	21	absent	absent	absent	absent	absent	absent	absent	none
169	J1451	Campylobacter jejuni CAMSA362	22800	N/A	unknown	ST-21	21	absent	absent	absent	absent	absent	absent	absent	none
158	J1452	Campylobacter jejuni CAMSA374	22801	N/A	unknown	ST-21	21	absent	absent	absent	absent	absent	absent	absent	none
616	J1453	Campylobacter jejuni CAMSA375	22802	N/A	unknown	ST-21	21	absent	absent	absent	absent	absent	absent	absent	none
208	J1454	Campylobacter jejuni CAMSA379	22803	N/A	unknown	ST-21	21	absent	absent	absent	absent	absent	absent	absent	none
181	J1455	Campylobacter jejuni CAMSA382	22804	N/A	unknown	ST-21	21	absent	absent	absent	absent	absent	absent	absent	none
118	J1456	Campylobacter jejuni CAMSA416	22805	N/A	unknown	ST-21	21	absent	absent	absent	absent	absent	absent	absent	none
317	J1457	Campylobacter jejuni CAMSA418	22806	N/A	unknown	ST-21	21	absent	absent	absent	absent	absent	absent	absent	none
617	J1458	Campylobacter jejuni CAMSA421	22807	N/A	unknown	ST-21	21	absent	absent	absent	absent	absent	absent	absent	none
171	J1459	Campylobacter jejuni CAMSA454	22808	N/A	unknown	ST-21	21	absent	absent	absent	absent	absent	absent	absent	none
97	J1460	Campylobacter jejuni CAMSA457	22809	N/A	unknown	ST-21	21	absent	absent	absent	absent	absent	absent	absent	none
140	J1461	Campylobacter jejuni CAMSA458	22810	N/A	unknown	ST-21	21	absent	absent	absent	absent	absent	absent	absent	none
151	J1462	Campylobacter jejuni CAMSA463	22811	N/A	unknown	ST-21	21	absent	absent	absent	absent	absent	absent	absent	none
198	J1464	Campylobacter jejuni CAMSA1000	22813	N/A	unknown	ST-21	21	absent	absent	absent	absent	absent	absent	absent	none
272	J1465	Campylobacter jejuni CAMSA1004	22814	N/A	unknown	ST-21	21	absent	absent	absent	absent	absent	absent	absent	none
428	J1466	Campylobacter jejuni CAMSA1006	22815	N/A	unknown	ST-21	21	absent	absent	absent	absent	absent	absent	absent	none
279	J1467	Campylobacter jejuni CAMSA1008	22816	N/A	unknown	ST-21	21	absent	absent	absent	absent	absent	absent	absent	none
263	J1468	Campylobacter jejuni CAMSA1020	22817	N/A	unknown	ST-21	21	absent	absent	absent	absent	absent	absent	absent	none
280	J1469	Campylobacter jejuni CAMSA1021	22818	N/A	unknown	ST-21	21	absent	absent	absent	absent	absent	absent	absent	none
179	J1470	Campylobacter jejuni CAMSA1028	22819	N/A	unknown	ST-21	21	absent	absent	absent	absent	absent	absent	absent	none
180	J1471	Campylobacter jejuni CAMSA1044	22820	N/A	unknown	ST-21	21	absent	absent	absent	absent	absent	absent	absent	none
172	J1472	Campylobacter jejuni CAMSA1052	22821	N/A	unknown	ST-21	21	absent	absent	absent	absent	absent	absent	absent	none
267	J1473	Campylobacter jejuni CAMSA1055	22822	N/A	unknown	ST-21	21	absent	absent	absent	absent	absent	absent	absent	none
419	J1474	Campylobacter jejuni CAMSA1073	22823	N/A	unknown	ST-21	21	absent	absent	absent	absent	absent	absent	absent	none
177	J1475	Campylobacter jejuni CAMSA1080	22824	N/A	unknown	ST-21	21	absent	absent	absent	absent	absent	absent	absent	none
320	J1476	Campylobacter jejuni CAMSA2002	22825	N/A	unknown	ST-21	21	absent	absent	absent	absent	absent	absent	absent	none
166	J1477	Campylobacter jejuni CAMSA2005	22826	N/A	unknown	ST-21	21	absent	absent	absent	absent	absent	absent	absent	none
197	J1478	Campylobacter jejuni CAMSA2021	22827	N/A	unknown	ST-21	21	absent	absent	absent	absent	absent	absent	absent	none
500	J1479	Campylobacter jejuni CAMSA2024	22828	N/A	unknown	ST-21	21	absent	absent	absent	absent	absent	absent	absent	none
144	J1481	Campylobacter jejuni CAMSA2036	22830	N/A	unknown	ST-21	21	absent	absent	absent	absent	absent	absent	absent	none
173	J1482	Campylobacter jejuni CAMSA2038	22831	N/A	unknown	ST-21	21	absent	absent	absent	absent	absent	absent	absent	none
164	J1483	Campylobacter jejuni CAMSA2049	22832	N/A	unknown	ST-21	21	absent	absent	absent	absent	absent	absent	absent	none
736	J1484	Campylobacter jejuni CAMSA2056	22833	N/A	unknown	ST-21	21	absent	absent	absent	absent	absent	absent	absent	none
426	J1485	Campylobacter jejuni CAMSA2057	22834	N/A	unknown	ST-21	21	absent	absent	absent	absent	absent	absent	absent	none
159	J1486	Campylobacter jejuni CAMSA2075	22835	N/A	unknown	ST-21	21	absent	absent	absent	absent	absent	absent	absent	none
615	J1487	Campylobacter jejuni CAMSA2086	22836	N/A	unknown	ST-21	21	absent	absent	absent	absent	absent	absent	absent	none
120	J1489	Campylobacter jejuni CAMSA2102	22838	N/A	unknown	ST-21	21	absent	absent	absent	absent	absent	absent	absent	none
174	J1491	Campylobacter jejuni CAMSA2113	22840	N/A	unknown	ST-21	21	absent	absent	absent	absent	absent	absent	absent	none
162	J1492	Campylobacter jejuni CAMSA2115	22841	N/A	unknown	ST-21	21	absent	absent	absent	absent	absent	absent	absent	none
288	J1493	Campylobacter jejuni CAMSA2147	22842	N/A	unknown	ST-21	21	absent	absent	absent	absent	absent	absent	absent	none
114	J1494	Campylobacter jejuni CAMSA2153	22843	N/A	unknown	ST-21	21	absent	absent	absent	absent	absent	absent	absent	none
175	J1495	Campylobacter jejuni CAMSA2164	22844	N/A	unknown	ST-21	21	absent	absent	absent	absent	absent	absent	absent	none
738	J1496	Campylobacter jejuni CAMSA2175	22845	N/A	unknown	ST-21	21	absent	absent	absent	absent	absent	absent	absent	none
273	J1497	Campylobacter jejuni CAMSA2198	22846	N/A	unknown	ST-21	21	absent	absent	absent	absent	absent	absent	absent	none
275	J1498	Campylobacter jejuni CAMSA2200	22847	N/A	unknown	ST-21	21	absent	absent	absent	absent	absent	absent	absent	none
276	J1499	Campylobacter jejuni CAMSA2201	22848	N/A	unknown	ST-21	21	absent	absent	absent	absent	absent	absent	absent	none
308	J1500	Campylobacter jejuni CAMSA3605	22849	N/A	unknown	ST-21	21	absent	absent	absent	absent	absent	absent	absent	none
269	J1501	Campylobacter jejuni CAMSA3615	22850	N/A	unknown	ST-21	21	absent	absent	absent	absent	absent	absent	absent	none
618	J1503	Campylobacter jejuni CAMSA3634	22852	N/A	unknown	ST-21	21	absent	absent	absent	absent	absent	absent	absent	none
619	J1504	Campylobacter jejuni CAMSA3643	22853	N/A	unknown	ST-21	21	absent	absent	absent	absent	absent	absent	absent	none
306	J1505	Campylobacter jejuni CAMSA3644	22854	N/A	unknown	ST-21	21	absent	absent	absent	absent	absent	absent	absent	none
324	J1506	Campylobacter jejuni CAMSA3665	22855	N/A	unknown	ST-21	21	absent	absent	absent	absent	absent	absent	absent	none
740	J1507	Campylobacter jejuni CAMSA3666	22856	N/A	unknown	ST-21	21	absent	absent	absent	absent	absent	absent	absent	none
268	J1508	Campylobacter jejuni CAMSA3669	22857	N/A	unknown	ST-21	21	absent	absent	absent	absent	absent	absent	absent	none
468	J1509	Campylobacter jejuni CAMSA3671	22858	N/A	unknown	ST-21	21	absent	absent	absent	absent	absent	absent	absent	none
299	J1510	Campylobacter jejuni CAMSA3674	22859	N/A	unknown	ST-21	21	absent	absent	absent	absent	absent	absent	absent	none
322	J1511	Campylobacter jejuni CAMSA3681	22860	N/A	unknown	ST-21	21	absent	absent	absent	absent	absent	absent	absent	none
323	J1512	Campylobacter jejuni CAMSA3683	22861	N/A	unknown	ST-21	21	absent	absent	absent	absent	absent	absent	absent	none
316	J1513	Campylobacter jejuni CAMSA3690	22862	N/A	unknown	ST-21	21	absent	absent	absent	absent	absent	absent	absent	none
264	J1514	Campylobacter jejuni CAMSA3701	22863	N/A	unknown	ST-21	21	absent	absent	absent	absent	absent	absent	absent	none
148	J1515	Campylobacter jejuni CAMSA3703	22864	N/A	unknown	ST-21	21	absent	absent	absent	absent	absent	absent	absent	none
170	J1516	Campylobacter jejuni CAMSA3731	22865	N/A	unknown	ST-21	21	absent	absent	absent	absent	absent	absent	absent	none
146	J1518	Campylobacter jejuni CAMSA3786	22867	N/A	unknown	ST-21	21	absent	absent	absent	absent	absent	absent	absent	none
375	J1519	Campylobacter jejuni CAMSA3797	22868	N/A	unknown	ST-21	21	absent	absent	absent	absent	absent	absent	absent	none
145	J1520	Campylobacter jejuni CAMSA3801	22869	N/A	unknown	ST-21	21	absent	absent	absent	absent	absent	absent	absent	none
321	J1521	Campylobacter jejuni CAMSA3802	22870	N/A	unknown	ST-21	21	absent	absent	absent	absent	absent	absent	absent	none
167	J1522	Campylobacter jejuni CAMSA3837	22872	N/A	unknown	ST-21	21	absent	absent	absent	absent	absent	absent	absent	none
498	J1523	Campylobacter jejuni CAMSA3844	22873	N/A	unknown	ST-21	21	absent	absent	absent	absent	absent	absent	absent	none
117	J1524	Campylobacter jejuni CAMSA3845	22874	N/A	unknown	ST-21	21	absent	absent	absent	absent	absent	absent	absent	none
277	J1525	Campylobacter jejuni CAMSA3851	22875	N/A	unknown	ST-21	21	absent	absent	absent	absent	absent	absent	absent	none
85	J1526	Campylobacter jejuni CAMSA3874	22876	N/A	unknown	ST-21	21	absent	absent	absent	absent	absent	absent	absent	none
86	J1527	Campylobacter jejuni CAMSA3888	22877	N/A	unknown	ST-21	21	absent	absent	absent	absent	absent	absent	absent	none
300	J1528	Campylobacter jejuni CAMSA3889	22878	N/A	unknown	ST-21	21	absent	absent	absent	absent	absent	absent	absent	none
391	J1529	Campylobacter jejuni CAMSA3897	22879	N/A	unknown	ST-21	21	absent	absent	absent	absent	absent	absent	absent	none
186	J1532	Campylobacter jejuni CAMSA3928	22882	N/A	unknown	ST-21	21	absent	absent	absent	absent	absent	absent	absent	none
161	J1533	Campylobacter jejuni CAMSA3943	22883	N/A	unknown	ST-21	21	absent	absent	absent	absent	absent	absent	absent	none
182	J1535	Campylobacter jejuni CAMSA4001	22885	N/A	unknown	ST-21	21	absent	absent	absent	absent	absent	absent	absent	none
611	J1536	Campylobacter jejuni CAMSA4031	22886	N/A	unknown	ST-21	21	absent	absent	absent	absent	absent	absent	absent	none
143	J1537	Campylobacter jejuni CAMSA4054	22887	N/A	unknown	ST-21	21	absent	absent	absent	absent	absent	absent	absent	none
153	J1538	Campylobacter jejuni CAMSA4057	22888	N/A	unknown	ST-21	21	absent	absent	absent	absent	absent	absent	absent	none
741	J1539	Campylobacter jejuni CAMSA4076	22889	N/A	unknown	ST-21	21	absent	absent	absent	absent	absent	absent	absent	none
108	J1541	Campylobacter jejuni CAMSA4133	22891	N/A	unknown	ST-21	21	absent	absent	absent	absent	absent	absent	absent	none
371	J1542	Campylobacter jejuni CAMSA4140	22892	N/A	unknown	ST-21	21	absent	absent	absent	absent	absent	absent	absent	none
154	J1543	Campylobacter jejuni CAMSA4186	22893	N/A	unknown	ST-21	21	absent	absent	absent	absent	absent	absent	absent	none
304	J1544	Campylobacter jejuni CAMSA4196	22894	N/A	unknown	ST-21	21	absent	absent	absent	absent	absent	absent	absent	none
274	J1545	Campylobacter jejuni CAMSA4206	22895	N/A	unknown	ST-21	21	absent	absent	absent	absent	absent	absent	absent	none
165	J1546	Campylobacter jejuni CAMSA4212	22896	N/A	unknown	ST-21	21	absent	absent	absent	absent	absent	absent	absent	none
133	J1547	Campylobacter jejuni CAMSA4221	22897	N/A	unknown	ST-21	21	absent	absent	absent	absent	absent	absent	absent	none
469	J1548	Campylobacter jejuni CAMSA4243	22898	N/A	unknown	ST-21	21	absent	absent	absent	absent	absent	absent	absent	none
125	J1549	Campylobacter jejuni OXC6605	22905	N/A	clinical	ST-21	21	absent	absent	absent	absent	absent	absent	absent	none
1859	J1550	Campylobacter jejuni OXC5484	23493	N/A	clinical	ST-48	48	absent	absent	capC3 inactivated	absent	absent	absent	absent	4
4631	J1551	Campylobacter jejuni OXC5490	23495	N/A	clinical	ST-1034	977	absent	absent	capC3 inactivated	absent	absent	absent	absent	5
1524	J1552	Campylobacter jejuni OXC5493	23496	N/A	clinical	ST-61	61	absent	absent	absent	absent	absent	absent	absent	none
558	J1553	Campylobacter jejuni OXC5495	23497	N/A	clinical	ST-21	21	absent	absent	absent	absent	absent	absent	absent	none
4326	J1554	Campylobacter jejuni OXC5497	23498	N/A	clinical	ST-257	257	absent	absent	absent	capC4 inactivated	absent	absent	absent	10
559	J1555	Campylobacter jejuni OXC5498	23499	N/A	clinical	ST-21	21	absent	absent	absent	absent	absent	absent	absent	none
2906	J1556	Campylobacter jejuni OXC5499	23500	N/A	clinical	ST-353	5	absent	absent	capC3 inactivated	absent	absent	absent	absent	9
3705	J1557	Campylobacter jejuni OXC5604	23501	N/A	clinical	ST-354	2033	absent	absent	capC3 inactivated	absent	absent	absent	absent	9
3938	J1558	Campylobacter jejuni OXC5608	23503	N/A	clinical	ST-52	52	absent	absent	capC3 inactivated	absent	absent	absent	absent	5
1515	J1559	Campylobacter jejuni OXC5613	23504	N/A	clinical	ST-61	61	absent	absent	absent	absent	absent	absent	absent	none
2004	J1560	Campylobacter jejuni OXC5614	23505	N/A	clinical	ST-48	475	absent	absent	capC3 inactivated	absent	absent	absent	absent	4
3856	J1561	Campylobacter jejuni OXC5616	23506	N/A	clinical	ST-574	574	absent	absent	capC3 inactivated	absent	absent	absent	absent	9
229	J1562	Campylobacter jejuni OXC5617	23507	N/A	clinical	ST-21	53	absent	absent	absent	absent	absent	absent	absent	none
457	J1563	Campylobacter jejuni OXC5618	23508	N/A	clinical	ST-21	21	absent	absent	absent	absent	absent	absent	absent	none
3518	J1564	Campylobacter jejuni OXC5620	23509	N/A	clinical	ST-443	51	absent	absent	capC3 inactivated	absent	absent	absent	absent	5
3268	J1565	Campylobacter jejuni OXC5622	23510	N/A	clinical	none	1526	absent	absent	capC3 inactivated	absent	absent	absent	absent	6
920	J1566	Campylobacter jejuni OXC5623	23511	N/A	clinical	ST-21	7172	absent	absent	absent	absent	absent	absent	absent	none
458	J1567	Campylobacter jejuni OXC5625	23512	N/A	clinical	ST-21	21	absent	absent	absent	absent	absent	absent	absent	none
2005	J1568	Campylobacter jejuni OXC5626	23513	N/A	clinical	ST-48	475	absent	absent	capC3 inactivated	absent	absent	absent	absent	4
1223	J1569	Campylobacter jejuni OXC5628	23514	N/A	clinical	ST-21	50	absent	absent	absent	absent	absent	absent	absent	none
2706	J1570	Campylobacter jejuni OXC5630	23516	N/A	clinical	ST-464	2315	absent	absent	capC3 inactivated	absent	absent	absent	absent	9
2707	J1571	Campylobacter jejuni OXC5631	23517	N/A	clinical	ST-464	2315	absent	absent	capC3 inactivated	absent	absent	absent	absent	8
4229	J1572	Campylobacter jejuni OXC5632	23518	N/A	clinical	ST-257	257	absent	absent	absent	capC4 inactivated	absent	absent	absent	9
2746	J1573	Campylobacter jejuni OXC5633	23519	N/A	clinical	ST-353	2076	absent	absent	capC3 inactivated	absent	absent	absent	absent	9
2851	J1574	Campylobacter jejuni OXC5634	23520	N/A	clinical	ST-353	5	absent	absent	capC3 inactivated	absent	absent	absent	absent	9
1722	J1575	Campylobacter jejuni OXC5636	23522	N/A	clinical	ST-48	48	absent	absent	capC3 inactivated	absent	absent	absent	absent	4
4505	J1576	Campylobacter jejuni OXC5638	23523	N/A	clinical	ST-353	581	absent	absent	absent	capC4 complete	absent	absent	absent	9
719	J1577	Campylobacter jejuni OXC5639	23524	N/A	clinical	ST-21	883	absent	absent	absent	absent	absent	absent	absent	none
1709	J1578	Campylobacter jejuni OXC5640	23525	N/A	clinical	ST-48	48	absent	absent	capC3 inactivated	absent	absent	absent	absent	4
4115	J1579	Campylobacter jejuni OXC5641	23526	N/A	clinical	ST-257	2030	absent	absent	absent	capC4 inactivated	absent	absent	absent	8
3254	J1580	Campylobacter jejuni OXC5642	23527	N/A	clinical	none	5244	absent	absent	capC3 inactivated	absent	absent	absent	absent	5
4216	J1581	Campylobacter jejuni OXC5643	23528	N/A	clinical	ST-257	257	absent	absent	absent	capC4 inactivated	absent	absent	absent	9
2525	J1582	Campylobacter jejuni OXC5645	23529	N/A	clinical	ST-464	464	absent	absent	capC3 inactivated	absent	absent	absent	absent	9
3409	J1583	Campylobacter jejuni OXC5646	23530	N/A	clinical	ST-443	51	absent	absent	capC3 inactivated	absent	absent	absent	absent	5
804	J1584	Campylobacter jejuni OXC5647	23531	N/A	clinical	ST-21	19	absent	absent	absent	absent	absent	absent	absent	none
1992	J1585	Campylobacter jejuni OXC5648	23532	N/A	clinical	none	N/A	absent	absent	capC3 inactivated	absent	absent	absent	absent	4
256	J1586	Campylobacter jejuni OXC5649	23533	N/A	clinical	ST-21	21	absent	absent	absent	absent	absent	absent	absent	none
1045	J1587	Campylobacter jejuni OXC5651	23534	N/A	clinical	ST-21	50	absent	absent	absent	absent	absent	absent	absent	none
480	J1588	Campylobacter jejuni OXC5652	23535	N/A	clinical	ST-21	21	absent	absent	absent	absent	absent	absent	absent	none
3832	J1589	Campylobacter jejuni OXC5782	23536	N/A	clinical	ST-574	574	absent	absent	capC3 inactivated	absent	absent	absent	absent	9
5692	J1590	Campylobacter jejuni OXC5785	23537	N/A	clinical	ST-42	42	absent	absent	absent	absent	absent	absent	absent	none
2736	J1591	Campylobacter jejuni OXC5786	23538	N/A	clinical	ST-353	2122	absent	absent	capC3 inactivated	absent	absent	absent	absent	10
3848	J1592	Campylobacter jejuni OXC5787	23539	N/A	clinical	ST-574	574	absent	absent	capC3 inactivated	absent	absent	absent	absent	10
4319	J1593	Campylobacter jejuni OXC5788	23540	N/A	clinical	ST-257	257	absent	absent	absent	capC4 inactivated	absent	absent	absent	8
3203	J1594	Campylobacter jejuni OXC5789	23541	N/A	clinical	ST-607	904	absent	absent	capC3 inactivated	absent	absent	absent	absent	7
578	J1595	Campylobacter jejuni OXC5791	23542	N/A	clinical	ST-21	21	absent	absent	absent	absent	absent	absent	absent	none
3853	J1596	Campylobacter jejuni OXC5792	23543	N/A	clinical	ST-574	574	absent	absent	capC3 inactivated	absent	absent	absent	absent	9
4484	J1597	Campylobacter jejuni OXC5793	23544	N/A	clinical	ST-658	523	absent	absent	capC3 inactivated	absent	absent	absent	absent	10
3023	J1598	Campylobacter jejuni OXC5795	23545	N/A	clinical	ST-573	573	absent	absent	absent	capC4 complete	capD1 inactivated	absent	absent	9
3710	J1599	Campylobacter jejuni OXC5797	23547	N/A	clinical	ST-354	2033	absent	absent	capC3 inactivated	absent	absent	absent	absent	9
3589	J1600	Campylobacter jejuni OXC5798	23548	N/A	clinical	none	441	capC1 inactivated	absent	absent	absent	absent	absent	absent	8
981	J1601	Campylobacter jejuni OXC5799	23549	N/A	clinical	ST-21	50	absent	absent	absent	absent	absent	absent	absent	none
4614	J1602	Campylobacter jejuni OXC5800	23550	N/A	clinical	ST-1034	1709	capC1 inactivated	absent	absent	absent	absent	absent	absent	6
3510	J1603	Campylobacter jejuni OXC5801	23551	N/A	clinical	ST-443	51	absent	absent	capC3 inactivated	absent	absent	absent	absent	5
3801	J1604	Campylobacter jejuni OXC5802	23552	N/A	clinical	ST-354	1038	absent	absent	capC3 inactivated	absent	absent	absent	absent	9
3909	J1605	Campylobacter jejuni OXC5803	23553	N/A	clinical	none	N/A	absent	absent	capC3 inactivated	absent	absent	absent	absent	5
3555	J1606	Campylobacter jejuni OXC5805	23554	N/A	clinical	ST-443	51	absent	absent	capC3 inactivated	absent	absent	absent	absent	5
2398	J1607	Campylobacter jejuni OXC5807	23555	N/A	clinical	ST-464	5136	absent	absent	capC3 inactivated	absent	absent	absent	absent	10
644	J1608	Campylobacter jejuni OXC5808	23556	N/A	clinical	ST-21	53	absent	absent	absent	absent	absent	absent	absent	none
3495	J1609	Campylobacter jejuni OXC5809	23557	N/A	clinical	ST-443	51	absent	absent	capC3 inactivated	absent	absent	absent	absent	5
902	J1610	Campylobacter jejuni OXC5811	23559	N/A	clinical	ST-21	2135	absent	absent	absent	absent	absent	absent	absent	none
3869	J1611	Campylobacter jejuni OXC5812	23560	N/A	clinical	ST-574	574	absent	absent	capC3 inactivated	absent	absent	absent	absent	4
2838	J1612	Campylobacter jejuni OXC5813	23561	N/A	clinical	ST-353	5	absent	absent	capC3 inactivated	absent	absent	absent	absent	9
1841	J1613	Campylobacter jejuni OXC5814	23562	N/A	clinical	ST-48	48	absent	absent	capC3 inactivated	absent	absent	absent	absent	4
3870	J1614	Campylobacter jejuni OXC5815	23563	N/A	clinical	ST-574	574	absent	absent	capC3 inactivated	absent	absent	absent	absent	4
5036	J1615	Campylobacter jejuni OXC5816	23564	N/A	clinical	ST-45	45	capC1 complete	absent	absent	absent	absent	absent	absent	1+4
4218	J1616	Campylobacter jejuni OXC5817	23565	N/A	clinical	ST-257	257	absent	absent	absent	capC4 inactivated	absent	absent	absent	9
823	J1617	Campylobacter jejuni OXC5818	23566	N/A	clinical	ST-21	19	absent	absent	absent	absent	absent	absent	absent	none
219	J1618	Campylobacter jejuni OXC5819	23567	N/A	clinical	ST-21	21	absent	absent	absent	absent	absent	absent	absent	none
4404	J1619	Campylobacter jejuni OXC5820	23568	N/A	clinical	ST-257	990	absent	absent	absent	capC4 inactivated	absent	absent	absent	9
899	J1620	Campylobacter jejuni OXC5821	23569	N/A	clinical	ST-21	2135	absent	absent	absent	absent	absent	absent	absent	none
295	J1621	Campylobacter jejuni OXC5822	23570	N/A	clinical	ST-21	21	absent	absent	absent	absent	absent	absent	absent	none
73	J1622	Campylobacter jejuni OXC5823	23571	N/A	clinical	ST-21	53	absent	absent	absent	absent	absent	absent	absent	none
3265	J1623	Campylobacter jejuni OXC5824	23572	N/A	clinical	none	3268	absent	absent	capC3 inactivated	absent	absent	absent	absent	8
779	J1624	Campylobacter jejuni OXC5826	23573	N/A	clinical	ST-21	21	absent	absent	capC3 inactivated	absent	absent	absent	absent	10
1485	J1625	Campylobacter jejuni OXC5829	23575	N/A	clinical	ST-21	50	absent	absent	absent	absent	absent	absent	absent	none
2956	J1626	Campylobacter jejuni OXC5830	23576	N/A	clinical	ST-353	400	absent	absent	capC3 inactivated	absent	absent	absent	absent	9
2498	J1627	Campylobacter jejuni OXC5834	23578	N/A	clinical	ST-464	5136	absent	absent	capC3 inactivated	absent	absent	absent	absent	9
504	J1628	Campylobacter jejuni OXC5835	23579	N/A	clinical	ST-21	21	absent	absent	absent	absent	absent	absent	absent	none
1857	J1629	Campylobacter jejuni OXC5838	23581	N/A	clinical	ST-48	5173	capC1 inactivated	absent	absent	absent	absent	absent	absent	6
2931	J1630	Campylobacter jejuni OXC5839	23582	N/A	clinical	ST-353	3510	absent	absent	capC3 inactivated	absent	absent	absent	absent	10
833	J1631	Campylobacter jejuni OXC5840	23583	N/A	clinical	ST-21	19	absent	absent	absent	absent	absent	absent	absent	none
901	J1632	Campylobacter jejuni OXC5841	23584	N/A	clinical	ST-21	2135	absent	absent	absent	absent	absent	absent	absent	none
744	J1633	Campylobacter jejuni OXC5843	23586	N/A	clinical	ST-21	861	absent	absent	absent	absent	absent	absent	absent	none
1601	J1634	Campylobacter jejuni OXC5844	23587	N/A	clinical	ST-61	61	absent	absent	absent	absent	absent	absent	absent	none
459	J1635	Campylobacter jejuni OXC5846	23588	N/A	clinical	ST-21	21	absent	absent	absent	absent	absent	absent	absent	none
3706	J1636	Campylobacter jejuni OXC5847	23589	N/A	clinical	ST-354	2033	absent	absent	capC3 inactivated	absent	absent	absent	absent	9
200	J1637	Campylobacter jejuni OXC5848	23590	N/A	clinical	ST-21	21	absent	absent	absent	absent	absent	absent	absent	none
2524	J1638	Campylobacter jejuni OXC5851	23592	N/A	clinical	ST-464	464	absent	absent	capC3 inactivated	absent	absent	absent	absent	8
4532	J1639	Campylobacter jejuni OXC5854	23594	N/A	clinical	ST-49	49	capC1 inactivated	absent	absent	absent	absent	absent	absent	2+4
3934	J1640	Campylobacter jejuni OXC5857	23597	N/A	clinical	ST-52	775	absent	absent	capC3 inactivated	absent	absent	absent	absent	5
3255	J1641	Campylobacter jejuni OXC5858	23598	N/A	clinical	none	5244	absent	absent	capC3 inactivated	absent	absent	absent	absent	5
4128	J1642	Campylobacter jejuni OXC5859	23599	N/A	clinical	ST-257	2030	absent	absent	absent	capC4 inactivated	absent	absent	absent	9
1494	J1643	Campylobacter jejuni OXC5860	23600	N/A	clinical	ST-61	61	absent	absent	absent	absent	absent	absent	absent	none
2665	J1644	Campylobacter jejuni OXC5863	23601	N/A	clinical	ST-464	464	absent	absent	capC3 inactivated	absent	absent	absent	absent	9
4130	J1645	Campylobacter jejuni OXC5865	23603	N/A	clinical	ST-257	2030	absent	absent	absent	capC4 inactivated	absent	absent	absent	9
4359	J1646	Campylobacter jejuni OXC5866	23604	N/A	clinical	ST-257	257	absent	absent	absent	capC4 inactivated	absent	absent	absent	10
4162	J1647	Campylobacter jejuni OXC5869	23605	N/A	clinical	ST-257	2030	absent	absent	absent	capC4 inactivated	absent	absent	absent	9
4253	J1648	Campylobacter jejuni OXC5872	23607	N/A	clinical	ST-257	257	absent	absent	absent	capC4 inactivated	absent	absent	absent	9
3470	J1649	Campylobacter jejuni OXC5873	23608	N/A	clinical	ST-443	51	absent	absent	capC3 inactivated	absent	absent	absent	absent	5
1657	J1650	Campylobacter jejuni OXC5874	23609	N/A	clinical	ST-48	48	absent	absent	capC3 inactivated	absent	absent	absent	absent	4
2003	J1651	Campylobacter jejuni OXC5877	23610	N/A	clinical	ST-48	475	absent	absent	capC3 inactivated	absent	absent	absent	absent	4
1723	J1652	Campylobacter jejuni OXC5878	23611	N/A	clinical	ST-48	48	absent	absent	capC3 inactivated	absent	absent	absent	absent	4
1321	J1653	Campylobacter jejuni OXC5879	23612	N/A	clinical	ST-21	50	absent	absent	absent	absent	absent	absent	absent	none
227	J1654	Campylobacter jejuni OXC5880	23613	N/A	clinical	ST-21	53	absent	absent	absent	absent	absent	absent	absent	none
4075	J1655	Campylobacter jejuni OXC5882	23614	N/A	clinical	ST-658	312	absent	absent	capC3 inactivated	absent	absent	absent	absent	5
2270	J1656	Campylobacter jejuni OXC5884	23615	N/A	clinical	ST-206	5819	absent	absent	capC3 inactivated	absent	absent	absent	absent	4
4246	J1657	Campylobacter jejuni OXC5885	23616	N/A	clinical	ST-257	257	absent	absent	capC3 inactivated	absent	absent	absent	absent	9
2839	J1658	Campylobacter jejuni OXC5886	23617	N/A	clinical	ST-353	5	absent	absent	capC3 inactivated	absent	absent	absent	absent	9
855	J1659	Campylobacter jejuni OXC5887	23618	N/A	clinical	ST-21	19	absent	absent	absent	absent	absent	absent	absent	none
928	J1660	Campylobacter jejuni OXC5888	23619	N/A	clinical	ST-21	2135	absent	absent	absent	absent	absent	absent	absent	none
4136	J1661	Campylobacter jejuni OXC5889	23620	N/A	clinical	ST-257	2030	absent	absent	absent	capC4 inactivated	absent	absent	absent	9
5660	J1662	Campylobacter jejuni OXC5890	23621	N/A	clinical	ST-42	42	absent	absent	absent	absent	absent	absent	absent	none
1962	J1663	Campylobacter jejuni OXC5891	23622	N/A	clinical	ST-206	572	absent	absent	capC3 inactivated	absent	absent	absent	absent	4
3378	J1664	Campylobacter jejuni OXC5892	23623	N/A	clinical	none	2304	absent	absent	capC3 inactivated	absent	absent	absent	absent	4
3034	J1665	Campylobacter jejuni OXC5894	23624	N/A	clinical	ST-573	573	absent	absent	absent	capC4 complete	absent	absent	absent	10
900	J1666	Campylobacter jejuni OXC5895	23625	N/A	clinical	ST-21	2135	absent	absent	absent	absent	absent	absent	absent	none
3152	J1667	Campylobacter jejuni OXC5897	23627	N/A	clinical	none	4684	absent	absent	capC3 inactivated	absent	absent	absent	absent	10
3939	J1668	Campylobacter jejuni OXC5898	23628	N/A	clinical	ST-52	52	absent	absent	capC3 inactivated	absent	absent	absent	absent	5
3941	J1669	Campylobacter jejuni OXC5900	23629	N/A	clinical	ST-52	52	absent	absent	capC3 inactivated	absent	absent	absent	absent	5
4320	J1670	Campylobacter jejuni OXC5903	23630	N/A	clinical	ST-257	257	absent	absent	absent	capC4 inactivated	absent	absent	absent	9
1253	J1671	Campylobacter jejuni OXC5905	23631	N/A	clinical	ST-21	50	absent	absent	absent	absent	absent	absent	absent	none
1228	J1672	Campylobacter jejuni OXC5906	23632	N/A	clinical	ST-21	50	absent	absent	absent	absent	absent	absent	absent	none
4357	J1673	Campylobacter jejuni OXC5907	23633	N/A	clinical	ST-257	257	absent	absent	absent	capC4 inactivated	absent	absent	absent	8
4745	J1674	Campylobacter jejuni OXC5908	23634	N/A	clinical	ST-283	267	capC1 complete	absent	absent	absent	absent	absent	absent	9
74	J1675	Campylobacter jejuni OXC5909	23635	N/A	clinical	ST-21	53	absent	absent	absent	absent	absent	absent	absent	none
2391	J1676	Campylobacter jejuni OXC5910	23636	N/A	clinical	ST-464	464	absent	absent	capC3 inactivated	absent	absent	absent	absent	8
3307	J1677	Campylobacter jejuni OXC5911	23637	N/A	clinical	ST-353	5247	absent	absent	capC3 inactivated	absent	absent	absent	absent	6
4685	J1678	Campylobacter jejuni OXC5912	23638	N/A	clinical	ST-403	403	capC1 inactivated	absent	absent	absent	absent	absent	absent	2+4
3833	J1679	Campylobacter jejuni OXC5914	23639	N/A	clinical	ST-574	574	absent	absent	capC3 inactivated	absent	absent	absent	absent	10
4217	J1680	Campylobacter jejuni OXC5915	23640	N/A	clinical	ST-257	257	absent	absent	absent	capC4 inactivated	absent	absent	absent	10
4402	J1681	Campylobacter jejuni OXC5916	23641	N/A	clinical	ST-257	990	absent	absent	absent	capC4 inactivated	absent	absent	absent	8
3942	J1682	Campylobacter jejuni OXC5917	23642	N/A	clinical	ST-52	52	absent	absent	capC3 inactivated	absent	absent	absent	absent	5
687	J1683	Campylobacter jejuni OXC5918	23643	N/A	clinical	ST-21	53	absent	absent	absent	absent	absent	absent	absent	none
2399	J1684	Campylobacter jejuni OXC5921	23644	N/A	clinical	ST-464	5136	absent	absent	capC3 inactivated	absent	absent	absent	absent	9
1250	J1685	Campylobacter jejuni OXC5925	23647	N/A	clinical	ST-21	50	absent	absent	absent	absent	absent	absent	absent	none
1251	J1686	Campylobacter jejuni OXC5926	23648	N/A	clinical	ST-21	50	absent	absent	absent	absent	absent	absent	absent	none
3703	J1687	Campylobacter jejuni OXC5927	23649	N/A	clinical	ST-354	2033	absent	absent	capC3 inactivated	absent	absent	absent	absent	11
3552	J1688	Campylobacter jejuni OXC5928	23650	N/A	clinical	ST-443	6602	absent	absent	capC3 inactivated	absent	absent	absent	absent	5
1771	J1689	Campylobacter jejuni OXC5930	23651	N/A	clinical	ST-48	48	absent	absent	capC3 inactivated	absent	absent	absent	absent	4
2934	J1690	Campylobacter jejuni OXC5931	23652	N/A	clinical	ST-353	353	absent	absent	capC3 inactivated	absent	absent	absent	absent	9
4116	J1691	Campylobacter jejuni OXC5932	23653	N/A	clinical	ST-257	2030	absent	absent	absent	capC4 inactivated	absent	absent	absent	10
5505	J1692	Campylobacter jejuni OXC5933	23654	N/A	clinical	ST-22	22	absent	absent	absent	absent	absent	absent	absent	none
3303	J1693	Campylobacter jejuni OXC5934	23655	N/A	clinical	ST-353	2084	absent	absent	capC3 inactivated	absent	absent	absent	absent	10
508	J1694	Campylobacter jejuni OXC5938	23656	N/A	clinical	ST-21	21	absent	absent	absent	absent	absent	absent	absent	none
2223	J1695	Campylobacter jejuni OXC5939	23657	N/A	clinical	ST-206	206	absent	absent	capC3 inactivated	absent	absent	absent	absent	4
1869	J1696	Campylobacter jejuni OXC5483	23658	N/A	clinical	ST-48	48	absent	absent	capC3 inactivated	absent	absent	absent	absent	4
4111	J1697	Campylobacter jejuni OXC5794	23659	N/A	clinical	ST-257	2030	absent	absent	absent	capC4 inactivated	absent	absent	absent	9
645	J1698	Campylobacter jejuni OXC5804	23660	N/A	clinical	ST-21	53	absent	absent	absent	absent	absent	absent	absent	none
58	J1699	Campylobacter jejuni OXC5825	23662	N/A	clinical	ST-21	53	absent	absent	absent	absent	absent	absent	absent	none
4112	J1700	Campylobacter jejuni OXC5828	23663	N/A	clinical	none	N/A	absent	absent	absent	capC4 inactivated	absent	absent	absent	9
526	J1701	Campylobacter jejuni OXC5832	23664	N/A	clinical	ST-21	21	absent	absent	absent	absent	absent	absent	absent	none
3354	J1703	Campylobacter jejuni OXC5845	23666	N/A	clinical	ST-460	4403	absent	absent	capC3 inactivated	absent	absent	absent	absent	9
5179	J1704	Campylobacter jejuni OXC5850	23667	N/A	clinical	ST-45	45	absent	absent	capC3 complete	absent	absent	absent	absent	9
4037	J1705	Campylobacter jejuni OXC5852	23668	N/A	clinical	ST-658	658	absent	absent	capC3 inactivated	absent	absent	absent	absent	5
1860	J1706	Campylobacter jejuni OXC5861	23669	N/A	clinical	ST-48	48	absent	absent	capC3 inactivated	absent	absent	absent	absent	4
545	J1707	Campylobacter jejuni OXC5862	23670	N/A	clinical	ST-21	21	absent	absent	absent	absent	absent	absent	absent	none
885	J1708	Campylobacter jejuni OXC5871	23671	N/A	clinical	ST-21	19	absent	absent	absent	absent	absent	absent	absent	none
1616	J1709	Campylobacter jejuni OXC5875	23672	N/A	clinical	ST-61	61	absent	absent	absent	absent	absent	absent	absent	none
4491	J1710	Campylobacter jejuni OXC5876	23673	N/A	clinical	ST-658	5245	absent	absent	capC3 inactivated	absent	absent	absent	absent	9
3372	J1711	Campylobacter jejuni OXC5883	23674	N/A	clinical	ST-257	6604	absent	absent	capC3 inactivated	absent	absent	absent	absent	6
4664	J1712	Campylobacter jejuni OXC5893	23675	N/A	clinical	ST-403	5246	capC1 inactivated	absent	absent	absent	absent	absent	absent	2+4
805	J1713	Campylobacter jejuni OXC5899	23676	N/A	clinical	ST-21	19	absent	absent	absent	absent	absent	absent	absent	none
1202	J1714	Campylobacter jejuni OXC5902	23677	N/A	clinical	ST-21	50	absent	absent	absent	absent	absent	absent	absent	none
5725	J1715	Campylobacter jejuni OXC5904	23678	N/A	clinical	none	986	absent	absent	absent	absent	absent	absent	absent	none
525	J1716	Campylobacter jejuni OXC5924	23679	N/A	clinical	ST-21	21	absent	absent	absent	absent	absent	absent	absent	none
527	J1717	Campylobacter jejuni OXC5929	23680	N/A	clinical	ST-21	21	absent	absent	absent	absent	absent	absent	absent	none
546	J1718	Campylobacter jejuni OXC5937	23681	N/A	clinical	ST-21	21	absent	absent	absent	absent	absent	absent	absent	none
2624	J1719	Campylobacter jejuni OXC5940	23682	N/A	clinical	ST-464	464	absent	absent	capC3 inactivated	absent	absent	absent	absent	10
5111	J1720	Campylobacter jejuni OXC5941	23683	N/A	clinical	ST-45	45	capC1 complete	absent	absent	absent	absent	absent	absent	10
5038	J1721	Campylobacter jejuni OXC7342	23883	N/A	clinical	ST-45	45	capC1 complete	absent	absent	absent	absent	absent	absent	9
4823	J1722	Campylobacter jejuni OXC7344	23884	N/A	clinical	ST-45	334	capC1 complete	absent	absent	absent	absent	absent	absent	9
5381	J1723	Campylobacter jejuni OXC7345	23885	N/A	clinical	ST-677	677	absent	absent	capC3 inactivated	absent	absent	absent	absent	10
4824	J1724	Campylobacter jejuni OXC7346	23886	N/A	clinical	ST-45	334	capC1 complete	absent	absent	absent	absent	absent	absent	9
793	J1725	Campylobacter jejuni OXC7348	23888	N/A	clinical	ST-21	19	absent	absent	absent	absent	absent	absent	absent	none
1182	J1726	Campylobacter jejuni OXC7349	23889	N/A	clinical	ST-21	50	absent	absent	absent	absent	absent	absent	absent	none
2148	J1727	Campylobacter jejuni OXC7350	23890	N/A	clinical	ST-206	122	absent	absent	capC3 inactivated	absent	absent	absent	absent	4
381	J1728	Campylobacter jejuni OXC7351	23891	N/A	clinical	ST-21	21	absent	absent	absent	absent	absent	absent	absent	none
4067	J1729	Campylobacter jejuni OXC7353	23892	N/A	clinical	ST-658	658	absent	absent	capC3 inactivated	absent	absent	absent	absent	5
4208	J1730	Campylobacter jejuni OXC7354	23893	N/A	clinical	ST-257	257	absent	absent	absent	capC4 inactivated	absent	absent	absent	9
2154	J1731	Campylobacter jejuni OXC7355	23894	N/A	clinical	ST-206	122	absent	absent	capC3 inactivated	absent	absent	absent	absent	4
710	J1732	Campylobacter jejuni OXC7356	23895	N/A	clinical	ST-21	883	absent	absent	absent	absent	absent	absent	absent	none
4214	J1733	Campylobacter jejuni OXC7357	23896	N/A	clinical	ST-257	257	absent	absent	absent	capC4 inactivated	absent	absent	absent	9
5402	J1734	Campylobacter jejuni OXC7358	23897	N/A	clinical	ST-677	677	absent	absent	capC3 inactivated	absent	absent	absent	absent	9
2779	J1735	Campylobacter jejuni OXC7359	23898	N/A	clinical	ST-353	5	absent	absent	capC3 inactivated	absent	absent	absent	absent	9
2782	J1736	Campylobacter jejuni OXC7360	23899	N/A	clinical	ST-353	5	absent	absent	capC3 inactivated	absent	absent	absent	absent	9
1583	J1737	Campylobacter jejuni OXC7361	23900	N/A	clinical	ST-61	61	absent	absent	absent	absent	absent	absent	absent	none
1335	J1738	Campylobacter jejuni OXC7362	23901	N/A	clinical	ST-21	50	absent	absent	absent	absent	absent	absent	absent	none
5539	J1739	Campylobacter jejuni OXC7364	23903	N/A	clinical	ST-22	22	absent	absent	absent	absent	absent	absent	absent	none
1312	J1740	Campylobacter jejuni OXC7365	23904	N/A	clinical	ST-21	262	absent	absent	absent	absent	absent	absent	absent	none
563	J1741	Campylobacter jejuni OXC7366	23905	N/A	clinical	ST-21	21	absent	absent	absent	absent	absent	absent	absent	none
5540	J1742	Campylobacter jejuni OXC7367	23906	N/A	clinical	ST-22	22	absent	absent	absent	absent	absent	absent	absent	none
5176	J1743	Campylobacter jejuni OXC7369	23907	N/A	clinical	ST-45	45	absent	absent	capC3 complete	absent	absent	absent	absent	7
692	J1744	Campylobacter jejuni OXC7370	23908	N/A	clinical	ST-21	53	absent	absent	absent	absent	absent	absent	absent	none
4946	J1745	Campylobacter jejuni OXC7371	23909	N/A	clinical	ST-45	2109	capC1 inactivated	absent	absent	absent	absent	absent	absent	2+4
191	J1746	Campylobacter jejuni OXC7372	23910	N/A	clinical	ST-21	21	absent	absent	absent	absent	absent	absent	absent	none
382	J1747	Campylobacter jejuni OXC7373	23911	N/A	clinical	ST-21	21	absent	absent	absent	absent	absent	absent	absent	none
1626	J1748	Campylobacter jejuni OXC7374	23912	N/A	clinical	ST-48	6754	absent	absent	capC3 inactivated	absent	absent	absent	absent	4
5564	J1749	Campylobacter jejuni OXC7375	23913	N/A	clinical	ST-22	22	absent	absent	absent	absent	absent	absent	absent	none
4947	J1750	Campylobacter jejuni OXC7376	23914	N/A	clinical	ST-45	2109	capC1 inactivated	absent	absent	absent	absent	absent	absent	2+4
4945	J1751	Campylobacter jejuni OXC7377	23915	N/A	clinical	ST-45	2109	capC1 inactivated	absent	absent	absent	absent	absent	absent	2+4
3411	J1752	Campylobacter jejuni OXC7378	23916	N/A	clinical	ST-443	51	absent	absent	capC3 inactivated	absent	absent	absent	absent	5
2632	J1753	Campylobacter jejuni OXC7379	23917	N/A	clinical	ST-464	5136	absent	absent	capC3 inactivated	absent	absent	absent	absent	10
2948	J1754	Campylobacter jejuni OXC7380	23918	N/A	clinical	ST-353	400	absent	absent	capC3 inactivated	absent	absent	absent	absent	10
2708	J1755	Campylobacter jejuni OXC7381	23919	N/A	clinical	ST-464	464	absent	absent	capC3 inactivated	absent	absent	absent	absent	9
1730	J1756	Campylobacter jejuni OXC7383	23921	N/A	clinical	ST-48	48	absent	absent	capC3 inactivated	absent	absent	absent	absent	4
1936	J1757	Campylobacter jejuni OXC7384	23922	N/A	clinical	ST-21	104	absent	absent	capC3 inactivated	absent	absent	absent	absent	4
3194	J1758	Campylobacter jejuni OXC7385	23923	N/A	clinical	ST-353	6701	absent	absent	capC3 inactivated	absent	absent	absent	absent	10
3262	J1759	Campylobacter jejuni OXC7386	23924	N/A	clinical	none	449	absent	absent	capC3 inactivated	absent	absent	absent	absent	5
698	J1760	Campylobacter jejuni OXC7387	23925	N/A	clinical	ST-21	21	absent	absent	absent	absent	absent	absent	absent	none
1637	J1761	Campylobacter jejuni OXC7388	23926	N/A	clinical	ST-48	48	absent	absent	capC3 inactivated	absent	absent	absent	absent	4
3884	J1762	Campylobacter jejuni OXC7389	23927	N/A	clinical	ST-574	574	absent	absent	capC3 inactivated	absent	absent	absent	absent	11
4152	J1763	Campylobacter jejuni OXC7390	23928	N/A	clinical	ST-257	2030	absent	absent	absent	capC4 inactivated	absent	absent	absent	10
4700	J1764	Campylobacter jejuni OXC7391	23929	N/A	clinical	ST-283	267	capC1 complete	absent	absent	absent	absent	absent	absent	8
4701	J1765	Campylobacter jejuni OXC7392	23930	N/A	clinical	ST-283	267	capC1 complete	absent	absent	absent	absent	absent	absent	8
4710	J1766	Campylobacter jejuni OXC7393	23931	N/A	clinical	ST-283	267	capC1 complete	absent	absent	absent	absent	absent	absent	8
3890	J1767	Campylobacter jejuni OXC7395	23933	N/A	clinical	ST-574	305	absent	absent	capC3 inactivated	absent	absent	absent	absent	10
494	J1768	Campylobacter jejuni OXC7397	23934	N/A	clinical	ST-21	21	absent	absent	absent	absent	absent	absent	absent	none
1	J1769	Campylobacter jejuni OXC7398	23935	N/A	clinical	ST-21	53	absent	absent	absent	absent	absent	absent	absent	none
5627	J1770	Campylobacter jejuni OXC7400	23936	N/A	clinical	ST-42	42	absent	absent	absent	absent	absent	absent	absent	none
5102	J1771	Campylobacter jejuni OXC7401	23937	N/A	clinical	ST-45	45	absent	absent	capC3 complete	absent	absent	absent	absent	9
2011	J1772	Campylobacter jejuni OXC7404	23940	N/A	clinical	ST-48	918	absent	absent	capC3 inactivated	absent	absent	absent	absent	4
253	J1773	Campylobacter jejuni OXC7405	23941	N/A	clinical	ST-21	21	absent	absent	absent	absent	absent	absent	absent	none
3713	J1774	Campylobacter jejuni OXC7407	23942	N/A	clinical	ST-354	354	absent	absent	capC3 inactivated	absent	absent	absent	absent	10
3680	J1775	Campylobacter jejuni OXC7408	23943	N/A	clinical	ST-354	354	absent	absent	capC3 inactivated	absent	absent	absent	absent	10
3678	J1776	Campylobacter jejuni OXC7409	23944	N/A	clinical	ST-354	354	absent	absent	capC3 inactivated	absent	absent	absent	absent	9
4324	J1777	Campylobacter jejuni OXC7410	23945	N/A	clinical	ST-257	257	absent	absent	absent	capC4 inactivated	absent	absent	absent	9
488	J1778	Campylobacter jejuni OXC7412	23947	N/A	clinical	ST-21	21	absent	absent	absent	absent	absent	absent	absent	none
3783	J1779	Campylobacter jejuni OXC7414	23948	N/A	clinical	ST-354	354	absent	absent	capC3 inactivated	absent	absent	absent	absent	9
521	J1780	Campylobacter jejuni OXC7415	23949	N/A	clinical	ST-21	21	absent	absent	absent	absent	absent	absent	absent	none
5626	J1781	Campylobacter jejuni OXC7416	23950	N/A	clinical	ST-42	42	absent	absent	absent	absent	absent	absent	absent	none
1174	J1782	Campylobacter jejuni OXC7417	23951	N/A	clinical	ST-21	50	absent	absent	absent	absent	absent	absent	absent	none
2750	J1783	Campylobacter jejuni OXC7418	23952	N/A	clinical	ST-464	6702	absent	absent	capC3 inactivated	absent	absent	absent	absent	9
119	J1784	Campylobacter jejuni OXC7419	23953	N/A	clinical	ST-21	21	absent	absent	absent	absent	absent	absent	absent	none
888	J1785	Campylobacter jejuni OXC7420	23954	N/A	clinical	ST-21	19	absent	absent	absent	absent	absent	absent	absent	none
2459	J1786	Campylobacter jejuni OXC7421	23955	N/A	clinical	ST-464	5136	absent	absent	capC3 inactivated	absent	absent	absent	absent	10
5463	J1787	Campylobacter jejuni OXC7422	23956	N/A	clinical	ST-508	132	capC1 complete	absent	absent	absent	absent	absent	absent	2+5
489	J1788	Campylobacter jejuni OXC7423	23957	N/A	clinical	ST-21	21	absent	absent	absent	absent	absent	absent	absent	none
4321	J1789	Campylobacter jejuni OXC7424	23958	N/A	clinical	ST-257	257	absent	absent	absent	capC4 inactivated	absent	absent	absent	10
4894	J1790	Campylobacter jejuni OXC7425	23959	N/A	clinical	ST-45	137	capC1 complete	absent	absent	absent	absent	absent	absent	7
1935	J1791	Campylobacter jejuni OXC7427	23960	N/A	clinical	ST-21	104	absent	absent	capC3 inactivated	absent	absent	absent	absent	4
1265	J1792	Campylobacter jejuni OXC7428	23961	N/A	clinical	ST-21	50	absent	absent	absent	absent	absent	absent	absent	none
1851	J1793	Campylobacter jejuni OXC7430	23963	N/A	clinical	ST-48	5173	capC1 inactivated	absent	absent	absent	absent	absent	absent	6
1052	J1794	Campylobacter jejuni OXC7431	23964	N/A	clinical	ST-21	3102	absent	absent	absent	absent	absent	absent	absent	none
4781	J1795	Campylobacter jejuni OXC7432	23965	N/A	clinical	ST-283	267	capC1 complete	absent	absent	absent	absent	absent	absent	9
1571	J1796	Campylobacter jejuni OXC7433	23966	N/A	clinical	ST-61	61	absent	absent	absent	absent	absent	absent	absent	none
3497	J1797	Campylobacter jejuni OXC7437	23968	N/A	clinical	ST-443	51	absent	absent	capC3 inactivated	absent	absent	absent	absent	5
2429	J1798	Campylobacter jejuni OXC7438	23969	N/A	clinical	ST-464	5136	absent	absent	capC3 inactivated	absent	absent	absent	absent	9
3771	J1799	Campylobacter jejuni OXC7439	23970	N/A	clinical	ST-354	354	absent	absent	capC3 inactivated	absent	absent	absent	absent	8
111	J1800	Campylobacter jejuni OXC7440	23971	N/A	clinical	ST-21	21	absent	absent	absent	absent	absent	absent	absent	none
2260	J1801	Campylobacter jejuni OXC7441	23972	N/A	clinical	ST-206	227	absent	absent	absent	absent	absent	absent	absent	none
4417	J1802	Campylobacter jejuni OXC7442	23973	N/A	clinical	ST-257	990	absent	absent	absent	capC4 inactivated	absent	absent	absent	9
3233	J1803	Campylobacter jejuni OXC7443	23974	N/A	clinical	ST-607	2103	absent	absent	capC3 inactivated	absent	absent	absent	absent	9
[truncated: 4,110 more rows]
