# Supplementary material for: Campylobacter jejuni and Campylobacter coli autotransporter genes exhibit lineage-associated distribution and decay
Source: BMC Genomics. 2020 Apr 19;21:314. doi: 10.1186/s12864-020-6704-z (PMC7168839; doi:10.1186/s12864-020-6704-z)
Supplement: Supplementary file 4 — Additional file 4. A) Table showing the number of genomes in major clonal complexes that encode frameshift (FS) or premature stop mutations in CapC3/CapC4 at specific amino acid residues. B) Table showing the percentage of genomes in major clonal complexes that encode frameshift (FS) or premature stop mutations in CapC3/CapC4 at specific amino acid residues. [file 12864_2020_6704_MOESM4_ESM.xlsx]

## Sheet: Sheet1
A) Numbers	N	FS aa 80	stop aa 80	FS aa 120	FS aa 150	stop aa 150	stop aa 351	stop aa 378	FS/stop aa 462	stop aa ~600	stop aa ~700
ST-21	45				42			34			16
ST-206	297				287			287
ST-48	361				352			330
ST-464	377				375			374
ST-353	311	263				263		286
ST-607	40				39			38		34
ST-460	40				40			40
ST-443	168				168			168		83	79
ST-354	213		203				203				194
ST-574	96				94			88		79
ST-52	82				81			73
ST-658	108				108			102
ST-677	77			77					77
B) Percentages	N	FS aa 80	stop aa 80	FS aa 120	FS aa 150	stop aa 150	stop aa 351	stop aa 378	FS/stop aa 462	stop aa ~600	stop aa ~700
ST-21	45	0	0	0	93.3333	0	0	75.5556	0	0	35.5556
ST-206	297	0	0	0	96.633	0	0	96.633	0	0	0
ST-48	361	0	0	0	97.5069	0	0	91.4127	0	0	0
ST-464	377	0	0	0	99.4695	0	0	99.2042	0	0	0
ST-353	311	84.5659	0	0	0	84.5659	0	91.9614	0	0	0
ST-607	40	0	0	0	97.5	0	0	95	0	85	0
ST-460	40	0	0	0	100	0	0	100	0	0	0
ST-443	168	0	0	0	100	0	0	100	0	49.4048	47.0238
ST-354	213	0	95.3052	0	0	0	95.3052	0	0	0	91.0798
ST-574	96	0	0	0	97.9167	0	0	91.6667	0	82.2917	0
ST-52	82	0	0	0	98.7805	0	0	89.0244	0	0	0
ST-658	108	0	0	0	100	0	0	94.4444	0	0	0
ST-677	77	0	0	100	0	0	0	0	100	0	0
