# Supplementary material for: Campylobacter jejuni and Campylobacter coli autotransporter genes exhibit lineage-associated distribution and decay
Source: BMC Genomics. 2020 Apr 19;21:314. doi: 10.1186/s12864-020-6704-z (PMC7168839; doi:10.1186/s12864-020-6704-z)
Supplement: Supplementary file 5 — Additional file 5. Table showing summary of results from comparison of autotransporter amino acid sequences using searching for conserved domains, signal sequences, protein size and predicted localisation sites. [file 12864_2020_6704_MOESM5_ESM.xlsx]

## Sheet: Sheet1
uery	Hit type	PSSM-ID	From	To	E-Value	Bitscore	Accession	Short name	Incomplete	Superfamily
Q#1 - >CapC1_jejuni	specific	335479	487	724	1.30252e-26	108.999	pfam03797	Autotransporter	-	cl22877
Q#2 - >CapC2_coli	specific	335479	487	724	3.13843e-26	107.844	pfam03797	Autotransporter	-	cl22877
Q#3 - >CapC3_jejuni	specific	335479	493	730	1.53442e-26	108.999	pfam03797	Autotransporter	-	cl22877
Q#4 - >CapC4_coli	specific	335479	491	728	6.84813e-27	109.77	pfam03797	Autotransporter	-	cl22877
	superfamily	179877	301	403	0.00217933	40.9746	cl32064	PRK04778 superfamily	NC	-
Q#5 - >CapD1_jejuni	specific	335479	580	814	3.6387e-27	110.925	pfam03797	Autotransporter	-	cl22877
	superfamily	275316	315	459	0.000105855	45.7816	cl37461	Mplasa_alph_rch superfamily	N	-
Q#6 - >CapD2_jejuni	specific	335479	558	792	7.19134e-28	112.851	pfam03797	Autotransporter	-	cl22877
	superfamily	275316	317	441	0.000332408	44.2408	cl37461	Mplasa_alph_rch superfamily	N	-
Q#7 - >CapD3_coli	specific	335479	561	795	1.70851e-25	105.918	pfam03797	Autotransporter	-	cl22877
	superfamily	173412	313	435	2.45128e-06	51.2951	cl31754	PTZ00121 superfamily	NC	-
Q#8 - >CapD4_jejuni	specific	335479	526	744	2.75297e-24	102.451	pfam03797	Autotransporter	-	cl22877

## Sheet: Sheet2
SeqID CMSVM-_Localization CMSVM-_Details CytoSVM-_Localization CytoSVM-_Details ECSVM-_Localization ECSVM-_Details ModHMM-_Localization ModHMM-_Details Motif-_Localization Motif-_Details Profile-_Localization Profile-_Details OMPMotif-_Localization OMPMotif-_Details OMSVM-_Localization OMSVM-_Details PPSVM-_Localization PPSVM-_Details SCL-BLAST-_Localization SCL-BLAST-_Details SCL-BLASTe-_Localiz…
CapC1_jejuni Unknown Unknown Unknown Unknown No internal helices found Unknown No motifs found Unknown No matches to profiles found Unknown No motifs found OuterMembrane Unknown OuterMembrane,Extracellular matched 7465392: Outer membrane (Autotransporter) Unknown No matches against database Non-Cytoplasmic Signal peptide detected 0.00 0.00 0.00 9.83 0.16 OuterMembrane 9.83 PSORTb version 3.0
CapC2_coli Unknown Unknown Unknown Unknown No internal helices found Unknown No motifs found Unknown No matches to profiles found Unknown No motifs found OuterMembrane Unknown OuterMembrane,Extracellular matched 2499106: Outer membrane (Autotransporter) Unknown No matches against database Non-Cytoplasmic Signal peptide detected 0.00 0.00 0.00 9.83 0.16 OuterMembrane 9.83 PSORTb version 3.0
CapC3_jejuni Unknown Unknown Unknown Unknown No internal helices found Unknown No motifs found Unknown No matches to profiles found Unknown No motifs found OuterMembrane Unknown OuterMembrane,Extracellular matched 2499106: Outer membrane (Autotransporter) Unknown No matches against database Non-Cytoplasmic Signal peptide detected 0.00 0.00 0.00 9.83 0.16 OuterMembrane 9.83 PSORTb version 3.0
CapC4_coli Unknown Unknown Unknown Unknown No internal helices found Unknown No motifs found Unknown No matches to profiles found Unknown No motifs found OuterMembrane Unknown OuterMembrane,Extracellular matched 2499106: Outer membrane (Autotransporter) Unknown No matches against database Non-Cytoplasmic Signal peptide detected 0.00 0.00 0.00 9.83 0.16 OuterMembrane 9.83 PSORTb version 3.0
CapD1_jejuni Unknown Unknown Unknown Unknown 1 internal helix found Unknown No motifs found Unknown No matches to profiles found Unknown No motifs found OuterMembrane Unknown OuterMembrane,Extracellular matched 7465391: Outer membrane (Autotransporter) Unknown No matches against database Non-Cytoplasmic Signal peptide detected 0.00 0.00 0.00 9.83 0.16 OuterMembrane 9.83 PSORTb version 3.0
CapD2_jejuni Unknown Unknown Unknown Unknown No internal helices found Unknown No motifs found Unknown No matches to profiles found Unknown No motifs found OuterMembrane Unknown OuterMembrane,Extracellular matched 7465391: Outer membrane (Autotransporter) Unknown No matches against database Non-Cytoplasmic Signal peptide detected 0.00 0.00 0.00 9.83 0.16 OuterMembrane 9.83 PSORTb version 3.0
CapD3_coli Unknown Unknown Unknown Unknown No internal helices found Unknown No motifs found Unknown No matches to profiles found Unknown No motifs found OuterMembrane Unknown OuterMembrane,Extracellular matched 7465391: Outer membrane (Autotransporter) Unknown No matches against database Non-Cytoplasmic Signal peptide detected 0.00 0.00 0.00 9.83 0.16 OuterMembrane 9.83 PSORTb version 3.0
CapD4_jejuni Unknown Unknown Unknown Unknown No internal helices found Unknown No motifs found Unknown No matches to profiles found Unknown No motifs found OuterMembrane Unknown OuterMembrane,Extracellular matched 12230793: Outer membrane (Autotransporter) Unknown No matches against database Non-Cytoplasmic Signal peptide detected 0.00 0.00 0.00 9.83 0.16 OuterMembrane 9.83 PSORTb version 3.0

## Sheet: Sheet3
Protein	Signal Peptide position	Conserved protein domain (CDD)	Predicted protein size	Localisation Prediction
CapC1	Cleavage site between pos. 25 and 26: AFA-AE.	cl22877 Autotransporter Superfamily	81.6 kilodaltons	Extracellular
CapC2	Cleavage site between pos. 25 and 26: AFA-AE.	cl22877 Autotransporter Superfamily	81.39 kilodaltons	Extracellular and Outer Membrane
CapC3	Cleavage site between pos. 25 and 26: AFA-QE.	cl22877 Autotransporter Superfamily	82.22 kilodaltons	Extracellular
CapC4	Cleavage site between pos. 25 and 26: AFA-QE.	cl22877 Autotransporter Superfamily	81.86 kilodaltons	Extracellular and Outer Membrane
CapD1	Cleavage site between pos. 26 and 27: LYA-QD.	cl22877 Autotransporter Superfamily	90.98 kilodaltons	Extracellular
CapD2	Cleavage site between pos. 26 and 27: LYA-QD.	cl22877 Autotransporter Superfamily	88.61 kilodaltons	Extracellular
CapD3	Cleavage site between pos. 24 and 25: LYS-AN.	cl22877 Autotransporter Superfamily	90.56 kilodaltons	Outer Membrane
CapD4	Cleavage site between pos. 31 and 32: ANA-AT.	cl22877 Autotransporter Superfamily	83.93 kilodaltons	Outer Membrane
